# Supplementary material for: LC-MS-based metabolomics reveals the mechanism of anti-gouty arthritis effect of Wuwei Shexiang pill
Source: Front Pharmacol. 2023 Aug 11;14:1213602. doi: 10.3389/fphar.2023.1213602 (PMC10450745; doi:10.3389/fphar.2023.1213602)
Supplement: Supplementary file 1 [file Table2.xlsx]

## Sheet: Annotation
MyList	Gene ID	Type	Tax ID	Homologene Gene ID	Homologene Gene Tax ID	KEGG Pathway	hsa05200 Pathways in cancer	ko05142 Chagas disease (American trypa	hsa04932 Non-alcoholic fatty liver dise	hsa04066 HIF-1 signaling pathway	ko04060 Cytokine-cytokine receptor int	ko00140 Steroid hormone biosynthesis	ko05144 Malaria	ko02010 ABC transporters	hsa04913 Ovarian steroidogenesis	ko04064 NF-kappa B signaling pathway	ko03320 PPAR signaling pathway	ko04921 Oxytocin signaling pathway	hsa04520 Adherens junction	ko00230 Purine metabolism	ko00590 Arachidonic acid metabolism	hsa05010 Alzheimer disease	ko05031 Amphetamine addiction	hsa04961 Endocrine and other factor-reg	ko05206 MicroRNAs in cancer	hsa04080 Neuroactive ligand-receptor in
LEP	3952	symbol	H. sapiens	3952	H. sapiens	(hsa04920)Adipocytokine signaling pathway; (ko04920)Adipocytokine signaling pathway; (ko04152)AMPK signaling pathway	1	0	1	1	1	0	0	0	0	0	0	0	0	0	0	0	0	0	0	1
PIK3R1	5295	symbol	H. sapiens	5295	H. sapiens	(ko04960)Aldosterone-regulated sodium reabsorption; (hsa04960)Aldosterone-regulated sodium reabsorption; (ko04973)Carbohydrate digestion and absorption	1	1	1	1	0	0	1	0	0	0	0	1	0	0	0	0	0	0	0	0
PIK3CA	5290	symbol	H. sapiens	5290	H. sapiens	(ko04960)Aldosterone-regulated sodium reabsorption; (hsa04960)Aldosterone-regulated sodium reabsorption; (ko04973)Carbohydrate digestion and absorption	1	1	1	1	0	0	1	0	0	0	0	1	0	0	0	0	0	0	1	0
UGT1A1	54658	symbol	H. sapiens	54658	H. sapiens	(M00014)Glucuronate pathway (uronate pathway); (ko00053)Ascorbate and aldarate metabolism; (hsa00053)Ascorbate and aldarate metabolism	0	0	0	0	0	1	0	0	0	0	0	0	0	0	0	0	0	0	0	0
HPRT1	3251	symbol	H. sapiens	3251	H. sapiens	(hsa00983)Drug metabolism - other enzymes; (ko00983)Drug metabolism - other enzymes; (hsanan01)drug metabolism	0	0	0	0	0	1	0	0	0	0	0	0	0	1	0	0	0	0	0	0
ABCG2	9429	symbol	H. sapiens	9429	H. sapiens	(ko01523)Antifolate resistance; (hsa01523)Antifolate resistance; (ko02010)ABC transporters	0	0	0	0	0	0	0	1	0	0	0	0	0	0	0	0	0	0	0	0
SCD	6319	symbol	H. sapiens	6319	H. sapiens	(ko01040)Biosynthesis of unsaturated fatty acids; (hsa01040)Biosynthesis of unsaturated fatty acids; (hsa01212)Fatty acid metabolism	0	0	0	1	0	0	0	0	0	0	1	0	0	0	0	0	0	0	0	0
FADS1	3992	symbol	H. sapiens	3992	H. sapiens	(ko01040)Biosynthesis of unsaturated fatty acids; (hsa01040)Biosynthesis of unsaturated fatty acids; (hsa01212)Fatty acid metabolism	0	0	0	0	0	0	0	0	0	0	1	0	0	0	0	0	0	0	0	0
ACADM	34	symbol	H. sapiens	34	H. sapiens	(hsa)Malonate semialdehyde pathway, propanoyl-CoA => acetyl-CoA; (M00013)Malonate semialdehyde pathway, propanoyl-CoA => acetyl-CoA; (hsa)beta-Oxidation	0	0	0	0	0	0	0	0	0	0	1	0	0	0	0	0	0	0	0	0
RPS6KB1	6198	symbol	H. sapiens	6198	H. sapiens	(ko05221)Acute myeloid leukemia; (hsa04213)Longevity regulating pathway - multiple species; (ko04213)Longevity regulating pathway - multiple species	1	1	1	1	0	0	1	0	0	0	0	1	0	0	1	0	0	0	0	0
XDH	7498	symbol	H. sapiens	7498	H. sapiens	(ko00232)Caffeine metabolism; (hsa00232)Caffeine metabolism; (hsa00983)Drug metabolism - other enzymes	0	0	0	0	0	1	0	0	0	0	0	0	0	1	0	0	0	0	0	0
ABCB11	8647	symbol	H. sapiens	8647	H. sapiens	(ko02010)ABC transporters; (hsa02010)ABC transporters; (hsa04979)cholesterol metabolism	0	0	0	1	0	0	0	1	0	0	0	0	0	0	0	0	0	0	0	0
SRC	6714	symbol	H. sapiens	6714	H. sapiens	(ko05219)Bladder cancer; (hsa05219)Bladder cancer; (ko04370)VEGF signaling pathway	0	1	0	1	0	0	1	0	0	0	0	1	1	0	0	0	0	0	0	0
RNASE1	6035	symbol	H. sapiens	6035	H. sapiens	(hsa05014)Amyotrophic lateral sclerosis; (hsa04370)VEGF signaling pathway; (hsa05131)Shigellosis	1	1	1	1	0	0	0	0	0	1	0	1	1	0	0	0	0	1	0	0
PGLS	25796	symbol	H. sapiens	25796	H. sapiens	(hsa)Pentose phosphate pathway, oxidative phase, glucose 6P => ribulose 5P; (M00006)Pentose phosphate pathway, oxidative phase, glucose 6P => ribulose 5P; (hsa)Pentose phosphate pathway (Pentose phosphate cycle)	0	0	0	0	0	0	0	0	0	0	0	0	0	0	0	0	0	0	0	0
MDH2	4191	symbol	H. sapiens	4191	H. sapiens	(hsa)Citrate cycle, second carbon oxidation, 2-oxoglutarate => oxaloacetate; (M00011)Citrate cycle, second carbon oxidation, 2-oxoglutarate => oxaloacetate; (M00009)Citrate cycle (TCA cycle, Krebs cycle)	0	0	0	0	0	0	0	0	0	0	0	0	0	0	0	0	0	0	0	0
APRT	353	symbol	H. sapiens	353	H. sapiens	(ko00230)Purine metabolism; (hsa00230)Purine metabolism; (hsa01100)Metabolic pathways	0	0	0	0	0	0	0	0	0	0	0	0	0	1	0	0	0	0	0	0
CRH	1392	symbol	H. sapiens	1392	H. sapiens	(ko04730)Long-term depression; (hsa04730)Long-term depression; (hsa04934)cushing syndrome	0	0	0	0	0	0	0	0	0	0	0	1	0	0	0	0	0	0	0	1
CYP27B1	1594	symbol	H. sapiens	1594	H. sapiens	(hsa)Cholecalciferol biosynthesis; (M00103)Cholecalciferol biosynthesis; (ko00100)Steroid biosynthesis	0	0	0	0	0	0	1	0	0	0	0	1	0	0	0	0	0	1	0	0
CYP3A4	1576	symbol	H. sapiens	1576	H. sapiens	(hsa00591)Linoleic acid metabolism; (ko00591)Linoleic acid metabolism; (hsa00983)Drug metabolism - other enzymes	0	0	0	0	0	1	0	1	0	0	0	0	0	0	0	0	0	0	0	0
PTGS1	5742	symbol	H. sapiens	5742	H. sapiens	(hsa04923)Regulation of lipolysis in adipocytes; (hsa00590)Arachidonic acid metabolism; (ko00590)Arachidonic acid metabolism	0	0	1	1	0	0	0	0	0	0	0	1	0	0	1	1	0	0	0	0
PTGS2	5743	symbol	H. sapiens	5743	H. sapiens	(hsa04913)Ovarian steroidogenesis; (ko04913)Ovarian steroidogenesis; (ko04370)VEGF signaling pathway	1	1	1	1	0	1	0	0	1	1	0	1	0	0	1	1	0	0	1	0
CYP1A2	1544	symbol	H. sapiens	1544	H. sapiens	(ko00232)Caffeine metabolism; (hsa00232)Caffeine metabolism; (hsa00591)Linoleic acid metabolism	0	0	0	0	0	1	0	0	0	0	0	0	0	0	0	0	0	0	0	0
ABCC4	10257	symbol	H. sapiens	10257	H. sapiens	(ko01523)Antifolate resistance; (hsa01523)Antifolate resistance; (ko02010)ABC transporters	0	0	0	1	0	0	0	1	0	0	0	0	0	0	0	0	0	0	0	0
SLC22A6	9356	symbol	H. sapiens	9356	H. sapiens		0	0	0	0	0	0	0	0	0	0	0	0	0	0	0	0	0	0	0	0
CYP2B6	1555	symbol	H. sapiens	1555	H. sapiens	(hsa00590)Arachidonic acid metabolism; (hsa00830)Retinol metabolism; (hsa00982)Drug metabolism - cytochrome P450	0	0	0	0	0	1	0	0	0	0	0	0	0	0	1	0	0	0	0	0
CYP2E1	1571	symbol	H. sapiens	1571	H. sapiens	(hsa00591)Linoleic acid metabolism; (ko00591)Linoleic acid metabolism; (hsa00140)Steroid hormone biosynthesis	0	0	1	0	0	1	0	0	0	0	0	0	0	0	1	0	0	0	0	0
SCN4A	6329	symbol	H. sapiens	6329	H. sapiens		0	0	0	0	0	0	0	0	0	0	0	0	0	0	0	0	0	0	0	0
BCL2	596	symbol	H. sapiens	596	H. sapiens	(hsa04215)Apoptosis - multiple species; (ko04215)Apoptosis - multiple species; (ko04340)Hedgehog signaling pathway	1	1	0	1	0	0	1	0	0	1	0	1	0	0	0	0	0	0	1	0
PPARG	5468	symbol	H. sapiens	5468	H. sapiens	(ko05216)Thyroid cancer; (hsa05216)Thyroid cancer; (ko03320)PPAR signaling pathway	1	1	0	1	0	0	0	0	0	0	1	0	0	0	1	0	0	0	0	0
PPARA	5465	symbol	H. sapiens	5465	H. sapiens	(hsa04920)Adipocytokine signaling pathway; (ko04920)Adipocytokine signaling pathway; (ko03320)PPAR signaling pathway	0	0	1	1	0	0	0	0	0	0	1	0	0	0	0	0	0	0	0	0
NR3C1	2908	symbol	H. sapiens	2908	H. sapiens	(ko04080)Neuroactive ligand-receptor interaction; (hsa04080)Neuroactive ligand-receptor interaction	0	0	0	0	0	0	0	0	0	0	0	0	0	0	0	0	0	0	0	1
ANXA1	301	symbol	H. sapiens	301	H. sapiens		0	0	0	0	0	0	0	0	0	0	0	0	0	0	0	0	0	0	0	0
SLC22A1	6580	symbol	H. sapiens	6580	H. sapiens	(ko04976)Bile secretion; (hsa04976)Bile secretion; (ko05231)Choline metabolism in cancer	0	0	0	1	0	0	0	1	0	0	0	0	0	0	0	0	0	0	0	0
SLC22A5	6584	symbol	H. sapiens	6584	H. sapiens	(ko05231)Choline metabolism in cancer; (hsa05231)Choline metabolism in cancer	0	0	0	1	0	0	0	0	0	0	0	0	0	0	0	0	0	0	0	0
ABCC2	1244	symbol	H. sapiens	1244	H. sapiens	(ko01523)Antifolate resistance; (hsa01523)Antifolate resistance; (ko02010)ABC transporters	0	0	0	1	0	0	0	1	0	0	0	0	0	0	0	0	0	0	0	0
SLC13A2	9058	symbol	H. sapiens	9058	H. sapiens		0	0	0	0	0	0	0	0	0	0	0	0	0	0	0	0	0	0	0	0
SLC13A5	284111	symbol	H. sapiens	284111	H. sapiens		0	0	0	0	0	0	0	0	0	0	0	0	0	0	0	0	0	0	0	0
SLC25A1	6576	symbol	H. sapiens	6576	H. sapiens		0	0	0	0	0	0	0	0	0	0	0	0	0	0	0	0	0	0	0	0
NR1I2	8856	symbol	H. sapiens	8856	H. sapiens		0	0	0	0	0	0	0	0	0	0	0	0	0	0	0	0	0	0	0	0
MAPK3	5595	symbol	H. sapiens	5595	H. sapiens	(ko04320)Dorso-ventral axis formation; (hsa04320)Dorso-ventral axis formation; (ko05216)Thyroid cancer	1	1	1	1	0	0	1	0	0	0	0	1	1	0	0	1	0	0	0	0
PPARD	5467	symbol	H. sapiens	5467	H. sapiens	(ko05221)Acute myeloid leukemia; (hsa05221)Acute myeloid leukemia; (ko03320)PPAR signaling pathway	1	0	0	1	0	0	0	0	0	0	1	0	0	0	0	0	0	0	0	0
CYP1A1	1543	symbol	H. sapiens	1543	H. sapiens	(ko00380)Tryptophan metabolism; (hsa00380)Tryptophan metabolism; (hsa04913)Ovarian steroidogenesis	0	0	0	0	0	1	0	0	1	0	0	0	0	0	0	0	0	0	0	0
AKR1B10	57016	symbol	H. sapiens	57016	H. sapiens	(hsa00790)Folate biosynthesis; (ko00052)Galactose metabolism; (ko00040)Pentose and glucuronate interconversions	0	0	0	0	0	0	0	0	0	0	0	0	0	0	0	0	0	0	0	0
PTGES3	10728	symbol	H. sapiens	10728	H. sapiens	(hsa00590)Arachidonic acid metabolism; (ko00590)Arachidonic acid metabolism; (hsa01100)Metabolic pathways	0	0	0	0	0	0	0	0	0	0	0	0	0	0	1	0	0	0	0	0
TRPV1	7442	symbol	H. sapiens	7442	H. sapiens	(hsa04750)inflammatory mediator regulation of trp channels; (ko04080)Neuroactive ligand-receptor interaction; (hsa04080)Neuroactive ligand-receptor interaction	0	0	0	1	0	0	0	0	0	0	0	0	0	0	0	0	0	0	0	1
SCN10A	6336	symbol	H. sapiens	6336	H. sapiens		0	0	0	0	0	0	0	0	0	0	0	0	0	0	0	0	0	0	0	0
PTGER1	5731	symbol	H. sapiens	5731	H. sapiens	(ko04020)Calcium signaling pathway; (hsa04020)Calcium signaling pathway; (hsa05163)human cytomegalovirus infection	1	1	0	0	0	0	0	0	0	0	0	0	0	0	0	0	0	0	0	1
NOS2	4843	symbol	H. sapiens	4843	H. sapiens	(ko00220)Arginine biosynthesis; (hsa00220)Arginine biosynthesis; (ko00330)Arginine and proline metabolism	1	1	0	1	0	0	1	0	0	0	0	1	0	0	0	0	0	0	0	0
NR0B1	190	symbol	H. sapiens	190	H. sapiens	(hsa04927)cortisol synthesis and secretion	0	0	0	0	0	0	0	0	0	0	0	1	0	0	0	0	0	0	0	0
CYP17A1	1586	symbol	H. sapiens	1586	H. sapiens	(hsa)C19/C18-Steroid hormone biosynthesis, pregnenolone => androstenedione => estrone; (hsa)C21-Steroid hormone biosynthesis, progesterone => cortisol/cortisone; (M00110)C19/C18-Steroid hormone biosynthesis, pregnenolone => androstenedione => estrone	0	0	0	1	0	1	0	0	1	0	0	1	0	0	0	0	0	0	0	0
HSD11B1	3290	symbol	H. sapiens	3290	H. sapiens	(hsa)C21-Steroid hormone biosynthesis, progesterone => cortisol/cortisone; (M00109)C21-Steroid hormone biosynthesis, progesterone => cortisol/cortisone; (hsa00140)Steroid hormone biosynthesis	0	0	0	0	0	1	0	0	0	0	0	0	0	0	0	0	0	0	0	0
SHBG	6462	symbol	H. sapiens	6462	H. sapiens		0	0	0	0	0	0	0	0	0	0	0	0	0	0	0	0	0	0	0	0
SRD5A2	6716	symbol	H. sapiens	6716	H. sapiens	(hsa00140)Steroid hormone biosynthesis; (ko00140)Steroid hormone biosynthesis; (ko05215)Prostate cancer	0	0	0	1	0	1	0	0	0	0	0	0	0	0	0	0	0	0	0	0
CES1	1066	symbol	H. sapiens	1066	H. sapiens	(hsa00983)Drug metabolism - other enzymes; (ko00983)Drug metabolism - other enzymes; (hsanan01)drug metabolism	0	0	0	0	0	1	0	0	0	0	0	0	0	0	0	0	0	0	0	0
AKR1C3	8644	symbol	H. sapiens	8644	H. sapiens	(hsa00790)Folate biosynthesis; (hsa04913)Ovarian steroidogenesis; (ko04913)Ovarian steroidogenesis	0	0	0	0	0	1	0	0	1	0	0	0	0	0	1	0	0	0	0	0
BCHE	590	symbol	H. sapiens	590	H. sapiens		0	0	0	0	0	0	0	0	0	0	0	0	0	0	0	0	0	0	0	0
TUBB	203068	symbol	H. sapiens	203068	H. sapiens	(ko05130)Pathogenic Escherichia coli infection; (hsa05130)Pathogenic Escherichia coli infection; (ko04540)Gap junction	0	0	0	0	0	0	0	0	0	0	0	1	0	0	0	0	0	0	0	0
DARS2	55157	symbol	H. sapiens	55157	H. sapiens	(ko00970)Aminoacyl-tRNA biosynthesis; (hsa00970)Aminoacyl-tRNA biosynthesis	0	0	0	0	0	0	0	0	0	0	0	0	0	0	0	0	0	0	0	0
IL1B	3553	symbol	H. sapiens	3553	H. sapiens	(ko01523)Antifolate resistance; (hsa01523)Antifolate resistance; (ko05020)Prion diseases	1	1	1	1	1	0	1	1	0	1	0	0	0	0	0	1	0	0	0	0
INS	3630	symbol	H. sapiens	3630	H. sapiens	(ko04950)Maturity onset diabetes of the young; (hsa04950)Maturity onset diabetes of the young; (ko04960)Aldosterone-regulated sodium reabsorption	0	1	1	1	0	0	1	0	1	0	0	1	0	0	0	0	0	1	0	0
ALDH2	217	symbol	H. sapiens	217	H. sapiens	(hsa)GABA biosynthesis, eukaryotes, putrescine => GABA; (M00135)GABA biosynthesis, eukaryotes, putrescine => GABA; (ko00340)Histidine metabolism	0	0	0	0	0	0	0	0	0	0	1	0	0	0	0	0	0	0	0	0
TNF	7124	symbol	H. sapiens	7124	H. sapiens	(ko01523)Antifolate resistance; (hsa01523)Antifolate resistance; (ko05310)Asthma	1	1	1	1	1	0	1	1	0	1	0	0	0	0	0	1	0	0	0	0
CCL2	6347	symbol	H. sapiens	6347	H. sapiens	(hsa05144)Malaria; (ko05144)Malaria; (ko05323)Rheumatoid arthritis	0	1	0	1	1	0	1	0	0	0	0	0	0	0	0	0	0	0	0	0
S100A9	6280	symbol	H. sapiens	6280	H. sapiens	(hsa00360)Phenylalanine metabolism; (hsa00350)Tyrosine metabolism; (ko04657)IL-17 signaling pathway	0	1	0	0	0	0	0	0	0	0	0	0	0	0	0	0	1	0	0	0
PPAT	5471	symbol	H. sapiens	5471	H. sapiens	(hsa)Inosine monophosphate biosynthesis, PRPP + glutamine => IMP; (M00048)Inosine monophosphate biosynthesis, PRPP + glutamine => IMP; (ko00250)Alanine, aspartate and glutamate metabolism	0	0	0	0	0	0	0	0	0	0	0	0	0	1	0	0	0	0	0	0
NT5C2	22978	symbol	H. sapiens	22978	H. sapiens	(hsa00760)Nicotinate and nicotinamide metabolism; (ko00760)Nicotinate and nicotinamide metabolism; (ko00240)Pyrimidine metabolism	0	0	0	0	0	0	0	0	0	0	0	0	0	1	0	0	0	0	0	0
APOE	348	symbol	H. sapiens	348	H. sapiens	(hsa04979)cholesterol metabolism; (ko05010)Alzheimer's disease; (hsa05010)Alzheimer disease	0	0	0	0	0	0	0	0	0	0	0	0	0	0	0	1	0	0	0	0
REN	5972	symbol	H. sapiens	5972	H. sapiens	(hsa04614)Renin-angiotensin system; (ko04614)Renin-angiotensin system; (ko04924)Renin secretion	0	0	0	0	0	0	0	0	0	0	0	0	0	0	0	0	0	0	0	0
MAOA	4128	symbol	H. sapiens	4128	H. sapiens	(hsa)GABA biosynthesis, eukaryotes, putrescine => GABA; (M00135)GABA biosynthesis, eukaryotes, putrescine => GABA; (ko00360)Phenylalanine metabolism	0	0	0	0	0	1	0	0	0	0	0	1	0	0	0	0	1	0	0	0
FXYD2	486	symbol	H. sapiens	486	H. sapiens	(ko04964)Proximal tubule bicarbonate reclamation; (hsa04964)Proximal tubule bicarbonate reclamation; (ko04960)Aldosterone-regulated sodium reabsorption	0	0	0	1	0	0	0	1	0	0	0	1	0	0	1	0	0	1	0	0
PAX2	5076	symbol	H. sapiens	5076	H. sapiens		0	0	0	0	0	0	0	0	0	0	0	0	0	0	0	0	0	0	0	0
PNP	4860	symbol	H. sapiens	4860	H. sapiens	(hsa00760)Nicotinate and nicotinamide metabolism; (ko00760)Nicotinate and nicotinamide metabolism; (ko00240)Pyrimidine metabolism	0	0	0	0	0	0	0	0	0	0	0	0	0	1	0	0	0	0	0	0
SLC6A3	6531	symbol	H. sapiens	6531	H. sapiens	(ko05030)Cocaine addiction; (hsa05030)Cocaine addiction; (ko05031)Amphetamine addiction	0	0	0	0	0	0	0	0	0	0	0	1	0	0	1	0	1	0	0	0
ATIC	471	symbol	H. sapiens	471	H. sapiens	(hsa)Inosine monophosphate biosynthesis, PRPP + glutamine => IMP; (M00048)Inosine monophosphate biosynthesis, PRPP + glutamine => IMP; (ko00670)One carbon pool by folate	0	0	0	0	0	0	0	1	0	0	0	0	0	1	0	0	0	0	0	0
CPT2	1376	symbol	H. sapiens	1376	H. sapiens	(ko00071)Fatty acid degradation; (hsa00071)Fatty acid degradation; (hsa01212)Fatty acid metabolism	0	0	0	0	0	0	0	0	0	0	1	0	0	0	1	0	0	0	0	0
CSF2	1437	symbol	H. sapiens	1437	H. sapiens	(ko04664)Fc epsilon RI signaling pathway; (hsa05221)Acute myeloid leukemia; (hsa04664)Fc epsilon RI signaling pathway	1	1	0	1	1	0	1	0	0	0	0	0	0	0	0	0	0	0	0	0
PYGM	5837	symbol	H. sapiens	5837	H. sapiens	(ko00500)Starch and sucrose metabolism; (hsa00500)Starch and sucrose metabolism; (ko04922)Glucagon signaling pathway	1	0	1	1	0	0	0	0	0	0	0	0	0	0	0	0	0	0	0	0
TNFSF11	8600	symbol	H. sapiens	8600	H. sapiens	(ko04917)Prolactin signaling pathway; (hsa04917)Prolactin signaling pathway; (ko05323)Rheumatoid arthritis	0	1	0	1	1	0	0	0	0	1	0	1	0	0	0	0	0	0	0	0
KCNJ11	3767	symbol	H. sapiens	3767	H. sapiens	(ko04930)Type II diabetes mellitus; (hsa04930)Type II diabetes mellitus; (hsa04911)Insulin secretion	0	0	0	1	0	0	0	0	0	0	0	0	0	0	0	0	0	1	0	0
ABCC8	6833	symbol	H. sapiens	6833	H. sapiens	(ko02010)ABC transporters; (hsa02010)ABC transporters; (ko04930)Type II diabetes mellitus	0	0	0	1	0	0	0	1	0	0	0	0	0	0	0	0	0	1	0	0
TGFB1	7040	symbol	H. sapiens	7040	H. sapiens	(ko04672)Intestinal immune network for IgA production; (hsa05144)Malaria; (hsa04672)Intestinal immune network for IgA production	1	1	1	1	1	0	1	0	0	0	0	0	0	0	0	0	0	0	0	0
IL4	3565	symbol	H. sapiens	3565	H. sapiens	(ko05310)Asthma; (hsa05310)Asthma; (ko04672)Intestinal immune network for IgA production	1	1	0	1	1	0	0	0	0	0	0	0	0	0	0	0	0	0	0	0
IL10	3586	symbol	H. sapiens	3586	H. sapiens	(ko05310)Asthma; (ko05143)African trypanosomiasis; (hsa05310)Asthma	1	1	0	1	1	0	1	0	0	0	0	0	0	0	0	0	0	0	0	0
HNF4A	3172	symbol	H. sapiens	3172	H. sapiens	(ko04950)Maturity onset diabetes of the young; (hsa04950)Maturity onset diabetes of the young; (ko04152)AMPK signaling pathway	0	0	0	1	0	0	0	0	0	0	0	0	0	0	0	0	0	0	0	0
AMPD3	272	symbol	H. sapiens	272	H. sapiens	(ko00230)Purine metabolism; (hsa00230)Purine metabolism; (hsa01100)Metabolic pathways	0	0	0	0	0	0	0	0	0	0	0	0	0	1	0	0	0	0	0	0
STAT3	6774	symbol	H. sapiens	6774	H. sapiens	(ko05221)Acute myeloid leukemia; (ko05223)Non-small cell lung cancer; (ko05212)Pancreatic cancer	1	1	1	1	1	0	1	0	0	0	0	0	0	0	0	0	0	0	1	0
FBP1	2203	symbol	H. sapiens	2203	H. sapiens	(hsa)Gluconeogenesis, oxaloacetate => fructose-6P; (M00003)Gluconeogenesis, oxaloacetate => fructose-6P; (ko00030)Pentose phosphate pathway	0	0	0	1	0	0	0	0	0	0	0	0	0	0	0	0	0	0	0	0
CLIC1	1192	symbol	H. sapiens	1192	H. sapiens		0	0	0	0	0	0	0	0	0	0	0	0	0	0	0	0	0	0	0	0
PAGR1	79447	symbol	H. sapiens	79447	H. sapiens		0	0	0	0	0	0	0	0	0	0	0	0	0	0	0	0	0	0	0	0
IGF1R	3480	symbol	H. sapiens	3480	H. sapiens	(hsa04913)Ovarian steroidogenesis; (ko04913)Ovarian steroidogenesis; (ko04730)Long-term depression	1	1	0	1	0	0	0	0	1	0	0	1	1	0	0	0	0	0	0	0
F2	2147	symbol	H. sapiens	2147	H. sapiens	(ko04610)Complement and coagulation cascades; (hsa04610)Complement and coagulation cascades; (hsa04611)Platelet activation	1	0	0	1	0	0	0	0	0	0	0	0	0	0	0	0	0	0	0	1
G6PD	2539	symbol	H. sapiens	2539	H. sapiens	(hsa)Pentose phosphate pathway, oxidative phase, glucose 6P => ribulose 5P; (M00006)Pentose phosphate pathway, oxidative phase, glucose 6P => ribulose 5P; (hsa)Pentose phosphate pathway (Pentose phosphate cycle)	0	0	0	1	0	0	0	0	0	0	0	0	0	0	0	0	0	0	0	0
IFNG	3458	symbol	H. sapiens	3458	H. sapiens	(ko05143)African trypanosomiasis; (hsa05143)African trypanosomiasis; (hsa05332)Graft-versus-host disease	1	1	1	1	1	0	1	0	0	0	0	0	0	0	0	0	0	0	0	0
COX5A	9377	symbol	H. sapiens	9377	H. sapiens	(ko04260)Cardiac muscle contraction; (hsa04260)Cardiac muscle contraction; (ko00190)Oxidative phosphorylation	0	0	1	0	0	0	0	0	0	0	0	0	0	0	1	1	0	0	0	0
CRP	1401	symbol	H. sapiens	1401	H. sapiens		0	0	0	0	0	0	0	0	0	0	0	0	0	0	0	0	0	0	0	0
KCNJ1	3758	symbol	H. sapiens	3758	H. sapiens	(ko04960)Aldosterone-regulated sodium reabsorption; (hsa04960)Aldosterone-regulated sodium reabsorption; (ko04971)Gastric acid secretion	0	0	0	1	0	0	0	0	0	0	0	0	0	0	0	0	0	0	0	0
HMGB1	3146	symbol	H. sapiens	3146	H. sapiens	(ko03410)Base excision repair; (hsa03410)Base excision repair; (hsa04140)Autophagy - animal	1	0	0	1	0	0	0	0	0	0	0	0	0	0	0	0	0	0	0	0
COMT	1312	symbol	H. sapiens	1312	H. sapiens	(ko00350)Tyrosine metabolism; (hsa00350)Tyrosine metabolism; (hsa00140)Steroid hormone biosynthesis	0	0	0	0	0	1	0	0	0	0	0	0	0	0	0	0	1	0	0	0
VCAM1	7412	symbol	H. sapiens	7412	H. sapiens	(ko05143)African trypanosomiasis; (hsa05143)African trypanosomiasis; (hsa05144)Malaria	0	1	0	1	0	0	1	0	0	1	0	0	0	0	0	0	0	0	0	0
KIT	3815	symbol	H. sapiens	3815	H. sapiens	(ko05221)Acute myeloid leukemia; (ko05230)Central carbon metabolism in cancer; (hsa05221)Acute myeloid leukemia	1	1	0	1	1	0	0	0	0	0	0	1	0	0	0	0	0	0	0	0
ABL1	25	symbol	H. sapiens	25	H. sapiens	(ko05130)Pathogenic Escherichia coli infection; (hsa05130)Pathogenic Escherichia coli infection; (hsa05131)Shigellosis	1	0	0	1	0	0	0	0	0	0	0	0	1	0	0	0	0	0	1	0
CALR	811	symbol	H. sapiens	811	H. sapiens	(hsa04612)Antigen processing and presentation; (ko04612)Antigen processing and presentation; (ko05142)Chagas disease (American trypanosomiasis)	1	1	0	0	0	0	1	0	0	0	0	0	0	0	0	0	0	0	0	0
ADAM17	6868	symbol	H. sapiens	6868	H. sapiens	(ko04330)Notch signaling pathway; (hsa04330)Notch signaling pathway; (ko05120)Epithelial cell signaling in Helicobacter pylori infection	0	0	0	0	0	0	0	0	0	0	0	0	0	0	0	1	0	0	0	0
DNMT3A	1788	symbol	H. sapiens	1788	H. sapiens	(M00035)Methionine degradation; (hsa)Methionine degradation; (ko00270)Cysteine and methionine metabolism	0	0	0	0	0	0	0	0	0	0	0	0	0	0	0	0	0	0	1	0
JAK3	3718	symbol	H. sapiens	3718	H. sapiens	(ko05340)Primary immunodeficiency; (hsa05340)Primary immunodeficiency; (ko05223)Non-small cell lung cancer	1	1	0	1	0	0	0	0	0	0	0	0	0	0	0	0	0	0	0	0
FOS	2353	symbol	H. sapiens	2353	H. sapiens	(ko05210)Colorectal cancer; (ko05031)Amphetamine addiction; (hsa05031)Amphetamine addiction	1	1	0	1	0	0	0	0	0	0	0	1	0	0	0	0	1	0	0	0
PTPN6	5777	symbol	H. sapiens	5777	H. sapiens	(ko04520)Adherens junction; (ko04662)B cell receptor signaling pathway; (ko05140)Leishmaniasis	1	1	0	1	0	0	0	0	0	0	0	0	1	0	0	0	0	0	0	0
ITGB2	3689	symbol	H. sapiens	3689	H. sapiens	(hsa05144)Malaria; (ko05150)Staphylococcus aureus infection; (ko05134)Legionellosis	0	1	0	1	0	0	1	0	0	0	0	0	1	0	0	0	0	0	0	0
AGT	183	symbol	H. sapiens	183	H. sapiens	(hsa04614)Renin-angiotensin system; (ko04614)Renin-angiotensin system; (ko04924)Renin secretion	1	1	1	1	0	0	0	0	0	0	0	1	0	0	0	0	0	0	0	1
ACTB	60	symbol	H. sapiens	60	H. sapiens	(ko05110)Vibrio cholerae infection; (hsa05110)Vibrio cholerae infection; (ko05130)Pathogenic Escherichia coli infection	0	1	0	1	0	0	0	0	0	0	0	1	1	0	1	0	0	0	0	0
RIPK1	8737	symbol	H. sapiens	8737	H. sapiens	(ko04623)Cytosolic DNA-sensing pathway; (ko04622)RIG-I-like receptor signaling pathway; (hsa04623)Cytosolic DNA-sensing pathway	1	1	1	0	0	0	0	0	0	1	0	0	0	0	0	0	0	0	0	0
ITGB3	3690	symbol	H. sapiens	3690	H. sapiens	(ko05412)Arrhythmogenic right ventricular cardiomyopathy (ARVC); (hsa05412)Arrhythmogenic right ventricular cardiomyopathy; (ko04512)ECM-receptor interaction	0	1	0	1	1	0	0	0	0	0	0	0	0	0	0	0	0	0	1	0
JUN	3725	symbol	H. sapiens	3725	H. sapiens	(ko05030)Cocaine addiction; (hsa05030)Cocaine addiction; (ko05210)Colorectal cancer	1	1	1	1	1	0	0	0	0	0	0	1	0	0	0	0	1	0	0	0
GAPDH	2597	symbol	H. sapiens	2597	H. sapiens	(hsa)Glycolysis, core module involving three-carbon compounds; (M00002)Glycolysis, core module involving three-carbon compounds; (hsa)Gluconeogenesis, oxaloacetate => fructose-6P	0	0	0	1	0	0	0	0	0	0	0	0	0	0	0	1	0	0	0	0
OPRM1	4988	symbol	H. sapiens	4988	H. sapiens	(hsa05032)Morphine addiction; (ko05032)Morphine addiction; (ko04915)Estrogen signaling pathway	0	0	0	1	0	0	0	0	0	0	0	0	0	0	0	0	0	0	0	1
PIK3CG	5294	symbol	H. sapiens	5294	H. sapiens	(ko00562)Inositol phosphate metabolism; (hsa00562)Inositol phosphate metabolism; (hsa04725)Cholinergic synapse	0	0	0	1	0	0	1	0	0	0	0	1	0	0	0	0	0	0	0	0
HSPA5	3309	symbol	H. sapiens	3309	H. sapiens	(hsa03060)Protein export; (ko03060)Protein export; (ko05020)Prion diseases	0	0	0	0	0	0	1	0	0	0	0	0	0	0	0	0	0	1	0	0
FOXP3	50943	symbol	H. sapiens	50943	H. sapiens	(ko05321)Inflammatory bowel disease (IBD); (hsa05321)Inflammatory bowel disease; (ko04659)Th17 cell differentiation	1	0	0	0	1	0	0	0	0	0	0	0	0	0	0	0	0	0	0	0
SLC12A1	6557	symbol	H. sapiens	6557	H. sapiens		0	0	0	0	0	0	0	0	0	0	0	0	0	0	0	0	0	0	0	0
AQP1	358	symbol	H. sapiens	358	H. sapiens	(ko04964)Proximal tubule bicarbonate reclamation; (hsa04964)Proximal tubule bicarbonate reclamation; (ko04924)Renin secretion	0	0	0	0	0	0	0	1	0	0	0	0	0	0	0	0	0	0	0	0
SERPINH1	871	symbol	H. sapiens	871	H. sapiens		0	0	0	0	0	0	0	0	0	0	0	0	0	0	0	0	0	0	0	0
IL6ST	3572	symbol	H. sapiens	3572	H. sapiens	(ko04659)Th17 cell differentiation; (hsa04659)Th17 cell differentiation; (ko04550)Signaling pathways regulating pluripotency of stem cells	1	0	0	1	1	0	0	0	0	0	0	0	0	0	0	0	0	0	0	0
STAT5A	6776	symbol	H. sapiens	6776	H. sapiens	(ko05221)Acute myeloid leukemia; (ko05223)Non-small cell lung cancer; (hsa05221)Acute myeloid leukemia	1	1	0	1	0	0	0	0	0	0	0	0	0	0	0	0	0	0	0	0
SELP	6403	symbol	H. sapiens	6403	H. sapiens	(hsa05144)Malaria; (ko05150)Staphylococcus aureus infection; (ko05144)Malaria	0	0	0	0	0	0	1	0	0	0	0	0	0	0	0	0	0	0	0	0
HMGA2	8091	symbol	H. sapiens	8091	H. sapiens	(ko05202)Transcriptional misregulation in cancer; (hsa05202)Transcriptional misregulation in cancer; (ko05206)MicroRNAs in cancer	0	0	0	0	0	0	0	0	0	0	0	0	0	0	0	0	0	0	1	0
IL13	3596	symbol	H. sapiens	3596	H. sapiens	(ko05310)Asthma; (hsa05310)Asthma; (ko05321)Inflammatory bowel disease (IBD)	1	1	0	0	1	0	0	0	0	0	0	0	0	0	0	0	0	0	0	0
PADI4	23569	symbol	H. sapiens	23569	H. sapiens		0	0	0	0	0	0	0	0	0	0	0	0	0	0	0	0	0	0	0	0
KCNJ10	3766	symbol	H. sapiens	3766	H. sapiens	(ko04971)Gastric acid secretion; (hsa04971)Gastric acid secretion	0	0	0	0	0	0	0	0	0	0	0	0	0	0	0	0	0	0	0	0
WNK4	65266	symbol	H. sapiens	65266	H. sapiens		0	0	0	0	0	0	0	0	0	0	0	0	0	0	0	0	0	0	0	0
CCL5	6352	symbol	H. sapiens	6352	H. sapiens	(ko05020)Prion diseases; (hsa05020)Prion disease; (ko04623)Cytosolic DNA-sensing pathway	0	1	0	1	1	0	0	0	0	0	0	0	0	0	0	0	0	0	0	0
CD47	961	symbol	H. sapiens	961	H. sapiens	(ko04512)ECM-receptor interaction; (hsa04512)ECM-receptor interaction	0	0	0	0	0	0	0	0	0	0	0	0	0	0	0	0	0	0	0	0
CD34	947	symbol	H. sapiens	947	H. sapiens	(ko04640)Hematopoietic cell lineage; (hsa04640)Hematopoietic cell lineage; (hsa04514)Cell adhesion molecules	0	0	0	0	1	0	0	0	0	0	0	0	0	0	0	0	0	0	0	0
RGS2	5997	symbol	H. sapiens	5997	H. sapiens	(ko04921)Oxytocin signaling pathway; (hsa04921)Oxytocin signaling pathway; (ko04022)cGMP-PKG signaling pathway	0	0	0	0	0	0	0	0	0	0	0	1	0	0	0	0	0	0	0	0
USF1	7391	symbol	H. sapiens	7391	H. sapiens		0	0	0	0	0	0	0	0	0	0	0	0	0	0	0	0	0	0	0	0
LTA	4049	symbol	H. sapiens	4049	H. sapiens	(hsa04940)Type I diabetes mellitus; (ko04940)Type I diabetes mellitus; (ko04064)NF-kappa B signaling pathway	0	1	0	0	1	0	1	0	0	1	0	0	0	0	0	0	0	0	0	0
ANK2	287	symbol	H. sapiens	287	H. sapiens	(ko05205)Proteoglycans in cancer; (hsa05205)Proteoglycans in cancer	0	0	0	1	0	0	0	0	0	0	0	0	0	0	0	0	0	0	0	0
EPO	2056	symbol	H. sapiens	2056	H. sapiens	(ko04640)Hematopoietic cell lineage; (hsa04640)Hematopoietic cell lineage; (hsa04066)HIF-1 signaling pathway	1	0	0	1	1	0	0	0	0	0	0	0	0	0	0	0	0	0	0	0
PF4	5196	symbol	H. sapiens	5196	H. sapiens	(ko04062)Chemokine signaling pathway; (hsa04062)Chemokine signaling pathway; (ko04060)Cytokine-cytokine receptor interaction	0	0	0	1	1	0	0	0	0	0	0	0	0	0	0	0	0	0	0	0
KLHL3	26249	symbol	H. sapiens	26249	H. sapiens		0	0	0	0	0	0	0	0	0	0	0	0	0	0	0	0	0	0	0	0
LDB1	8861	symbol	H. sapiens	8861	H. sapiens	(ko05202)Transcriptional misregulation in cancer; (hsa05202)Transcriptional misregulation in cancer	0	0	0	0	0	0	0	0	0	0	0	0	0	0	0	0	0	0	0	0
ZFPM1	161882	symbol	H. sapiens	161882	H. sapiens		0	0	0	0	0	0	0	0	0	0	0	0	0	0	0	0	0	0	0	0
DMTN	2039	symbol	H. sapiens	2039	H. sapiens		0	0	0	0	0	0	0	0	0	0	0	0	0	0	0	0	0	0	0	0
PTGIR	5739	symbol	H. sapiens	5739	H. sapiens	(ko04270)Vascular smooth muscle contraction; (hsa04611)Platelet activation; (hsa04270)Vascular smooth muscle contraction	0	0	0	1	0	0	0	0	0	0	0	1	0	0	0	0	0	0	0	1
PDE1C	5137	symbol	H. sapiens	5137	H. sapiens	(ko04924)Renin secretion; (hsa04924)Renin secretion; (hsa04742)Taste transduction	0	0	0	0	0	0	0	0	0	0	0	0	0	1	0	0	0	0	0	0
RARB	5915	symbol	H. sapiens	5915	H. sapiens	(ko05223)Non-small cell lung cancer; (hsa05223)Non-small cell lung cancer; (ko05222)Small cell lung cancer	1	0	0	1	0	0	0	0	0	0	0	0	0	0	0	0	0	0	0	0
PRKCA	5578	symbol	H. sapiens	5578	H. sapiens	(ko04960)Aldosterone-regulated sodium reabsorption; (hsa04960)Aldosterone-regulated sodium reabsorption; (ko05143)African trypanosomiasis	1	1	0	1	0	0	1	1	1	0	0	1	0	0	1	0	1	1	1	0
KCNQ1	3784	symbol	H. sapiens	3784	H. sapiens	(ko05110)Vibrio cholerae infection; (hsa05110)Vibrio cholerae infection; (ko04971)Gastric acid secretion	0	0	0	0	0	0	0	0	0	0	0	1	0	0	0	0	0	1	0	0
PKD2	5311	symbol	H. sapiens	5311	H. sapiens		0	0	0	0	0	0	0	0	0	0	0	0	0	0	0	0	0	0	0	0
ALDH1A2	8854	symbol	H. sapiens	8854	H. sapiens	(hsa00830)Retinol metabolism; (ko00830)Retinol metabolism; (hsa01100)Metabolic pathways	0	0	0	0	0	1	0	0	0	0	0	0	0	0	0	0	0	0	0	0
BAZ1B	9031	symbol	H. sapiens	9031	H. sapiens		0	0	0	0	0	0	0	0	0	0	0	0	0	0	0	0	0	0	0	0
ABCG1	9619	symbol	H. sapiens	9619	H. sapiens	(ko02010)ABC transporters; (hsa02010)ABC transporters	0	0	0	0	0	0	0	1	0	0	0	0	0	0	0	0	0	0	0	0
NRXN2	9379	symbol	H. sapiens	9379	H. sapiens	(hsa04514)Cell adhesion molecules; (ko04514)Cell adhesion molecules (CAMs)	0	0	0	0	0	0	0	0	0	0	0	0	0	0	0	0	0	0	0	0
SLC13A3	64849	symbol	H. sapiens	64849	H. sapiens		0	0	0	0	0	0	0	0	0	0	0	0	0	0	0	0	0	0	0	0
VDR	7421	symbol	H. sapiens	7421	H. sapiens	(ko04978)Mineral absorption; (ko04961)Endocrine and other factor-regulated calcium reabsorption; (hsa04961)Endocrine and other factor-regulated calcium reabsorption	0	0	0	0	0	0	1	0	0	0	0	1	0	0	0	0	0	1	0	0
BDKRB2	624	symbol	H. sapiens	624	H. sapiens	(ko04961)Endocrine and other factor-regulated calcium reabsorption; (hsa04961)Endocrine and other factor-regulated calcium reabsorption; (ko04610)Complement and coagulation cascades	1	1	0	1	0	0	0	0	0	0	0	0	0	0	0	0	0	1	0	1
ABCA1	19	symbol	H. sapiens	19	H. sapiens	(ko04975)Fat digestion and absorption; (hsa04975)Fat digestion and absorption; (ko02010)ABC transporters	0	0	0	0	0	0	0	1	0	0	0	0	0	0	0	0	0	0	0	0
ABCC9	10060	symbol	H. sapiens	10060	H. sapiens	(ko02010)ABC transporters; (hsa02010)ABC transporters	0	0	0	0	0	0	0	1	0	0	0	0	0	0	0	0	0	0	0	0
KAT5	10524	symbol	H. sapiens	10524	H. sapiens	(ko05166)HTLV-I infection; (hsa05166)Human T-cell leukemia virus 1 infection	0	1	0	0	0	0	0	0	0	0	0	0	0	0	0	0	0	0	0	0
FGFR2	2263	symbol	H. sapiens	2263	H. sapiens	(ko05230)Central carbon metabolism in cancer; (hsa05230)Central carbon metabolism in cancer; (hsa01521)EGFR tyrosine kinase inhibitor resistance	1	1	0	1	0	0	0	0	0	0	0	0	0	0	0	0	0	0	0	0
INSR	3643	symbol	H. sapiens	3643	H. sapiens	(ko04960)Aldosterone-regulated sodium reabsorption; (hsa04960)Aldosterone-regulated sodium reabsorption; (ko04930)Type II diabetes mellitus	0	1	1	1	0	0	0	0	1	0	0	0	1	0	0	0	0	0	0	0
ADIPOQ	9370	symbol	H. sapiens	9370	H. sapiens	(ko04930)Type II diabetes mellitus; (hsa04930)Type II diabetes mellitus; (hsa04920)Adipocytokine signaling pathway	0	0	1	1	0	0	0	0	0	0	1	0	0	0	0	0	0	0	0	0
NR2C2	7182	symbol	H. sapiens	7182	H. sapiens		0	0	0	0	0	0	0	0	0	0	0	0	0	0	0	0	0	0	0	0
POMC	5443	symbol	H. sapiens	5443	H. sapiens	(hsa04920)Adipocytokine signaling pathway; (hsa04927)cortisol synthesis and secretion; (ko04920)Adipocytokine signaling pathway	0	0	1	1	0	0	0	0	0	0	0	1	0	0	0	0	0	0	0	1
SIRT1	23411	symbol	H. sapiens	23411	H. sapiens	(hsa04213)Longevity regulating pathway - multiple species; (ko04213)Longevity regulating pathway - multiple species; (ko05031)Amphetamine addiction	0	0	0	1	0	0	0	0	0	0	0	0	0	0	0	0	1	0	1	0

## Sheet: Enrichment
GroupID	Category	Term	Description	LogP	Log(q-value)	InTerm_InList	Genes	Symbols
1_Summary	KEGG Pathway	hsa05200	Pathways in cancer	-20.2482	-17.3408	31/575	25,183,596,624,2056,2147,2263,2353,3458,3480,3565,3572,3596,3718,3725,3815,4843,5290,5295,5467,5468,5578,5595,5731,5743,5915,6035,6198,6774,6776,7040,1437,3586,3952,5777,3553,50943,3146,5837,7124,8737,811	ABL1,AGT,BCL2,BDKRB2,EPO,F2,FGFR2,FOS,IFNG,IGF1R,IL4,IL6ST,IL13,JAK3,JUN,KIT,NOS2,PIK3CA,PIK3R1,PPARD,PPARG,PRKCA,MAPK3,PTGER1,PTGS2,RARB,RNASE1,RPS6KB1,STAT3,STAT5A,TGFB1,CSF2,IL10,LEP,PTPN6,IL1B,FOXP3,HMGB1,PYGM,TNF,RIPK1,CALR
1_Member	KEGG Pathway	hsa05200	Pathways in cancer	-20.2482	-17.3408	31/575	25,183,596,624,2056,2147,2263,2353,3458,3480,3565,3572,3596,3718,3725,3815,4843,5290,5295,5467,5468,5578,5595,5731,5743,5915,6035,6198,6774,6776,7040	ABL1,AGT,BCL2,BDKRB2,EPO,F2,FGFR2,FOS,IFNG,IGF1R,IL4,IL6ST,IL13,JAK3,JUN,KIT,NOS2,PIK3CA,PIK3R1,PPARD,PPARG,PRKCA,MAPK3,PTGER1,PTGS2,RARB,RNASE1,RPS6KB1,STAT3,STAT5A,TGFB1
1_Member	KEGG Pathway	ko04630	Jak-STAT signaling pathway	-13.5572	-11.729	15/156	596,1437,2056,3458,3565,3572,3586,3596,3718,3952,5290,5295,5777,6774,6776	BCL2,CSF2,EPO,IFNG,IL4,IL6ST,IL10,IL13,JAK3,LEP,PIK3CA,PIK3R1,PTPN6,STAT3,STAT5A
1_Member	KEGG Pathway	hsa04630	JAK-STAT signaling pathway	-12.9648	-11.2035	15/171	596,1437,2056,3458,3565,3572,3586,3596,3718,3952,5290,5295,5777,6774,6776	BCL2,CSF2,EPO,IFNG,IL4,IL6ST,IL10,IL13,JAK3,LEP,PIK3CA,PIK3R1,PTPN6,STAT3,STAT5A
1_Member	KEGG Pathway	ko04659	Th17 cell differentiation	-11.7464	-10.1814	12/107	2353,3458,3553,3565,3572,3718,3725,5595,6774,6776,7040,50943	FOS,IFNG,IL1B,IL4,IL6ST,JAK3,JUN,MAPK3,STAT3,STAT5A,TGFB1,FOXP3
1_Member	KEGG Pathway	hsa04659	Th17 cell differentiation	-11.5065	-10.0141	12/112	2353,3458,3553,3565,3572,3718,3725,5595,6774,6776,7040,50943	FOS,IFNG,IL1B,IL4,IL6ST,JAK3,JUN,MAPK3,STAT3,STAT5A,TGFB1,FOXP3
1_Member	KEGG Pathway	hsa05162	Measles	-9.73516	-8.56812	12/158	596,2353,3458,3553,3565,3596,3718,3725,5290,5295,6774,6776	BCL2,FOS,IFNG,IL1B,IL4,IL13,JAK3,JUN,PIK3CA,PIK3R1,STAT3,STAT5A
1_Member	KEGG Pathway	hsa04217	necroptosis	-7.18723	-6.32515	10/168	596,3146,3458,3553,3718,5837,6774,6776,7124,8737	BCL2,HMGB1,IFNG,IL1B,JAK3,PYGM,STAT3,STAT5A,TNF,RIPK1
1_Member	KEGG Pathway	ko04658	Th1 and Th2 cell differentiation	-7.12432	-6.26999	8/92	2353,3458,3565,3596,3718,3725,5595,6776	FOS,IFNG,IL4,IL13,JAK3,JUN,MAPK3,STAT5A
1_Member	KEGG Pathway	ko05162	Measles	-6.96984	-6.13797	9/134	3458,3553,3565,3596,3718,5290,5295,6774,6776	IFNG,IL1B,IL4,IL13,JAK3,PIK3CA,PIK3R1,STAT3,STAT5A
1_Member	KEGG Pathway	hsa04658	Th1 and Th2 cell differentiation	-6.90926	-6.09527	8/98	2353,3458,3565,3596,3718,3725,5595,6776	FOS,IFNG,IL4,IL13,JAK3,JUN,MAPK3,STAT5A
1_Member	KEGG Pathway	hsa05169	Epstein-Barr virus infection	-6.632	-5.83853	12/299	596,811,3458,3586,3718,3725,5290,5295,6035,6774,7124,8737	BCL2,CALR,IFNG,IL10,JAK3,JUN,PIK3CA,PIK3R1,RNASE1,STAT3,TNF,RIPK1
1_Member	KEGG Pathway	ko05169	Epstein-Barr virus infection	-5.49053	-4.81611	9/201	596,3458,3586,3718,3725,5290,5295,6774,8737	BCL2,IFNG,IL10,JAK3,JUN,PIK3CA,PIK3R1,STAT3,RIPK1
2_Summary	KEGG Pathway	ko05142	Chagas disease (American trypanosomiasis)	-16.3748	-13.7684	15/102	624,811,2353,3458,3553,3586,3725,4843,5290,5295,5595,6347,6352,7040,7124,183,596,5578,6035,6774,6776,7412,3565,3689,5743,5777,1437,4049,8737,3690,5731,6198,6714,60,3596,6280,5468,8600,3718,10524,2263,3480,3630,3643,3815	BDKRB2,CALR,FOS,IFNG,IL1B,IL10,JUN,NOS2,PIK3CA,PIK3R1,MAPK3,CCL2,CCL5,TGFB1,TNF,AGT,BCL2,PRKCA,RNASE1,STAT3,STAT5A,VCAM1,IL4,ITGB2,PTGS2,PTPN6,CSF2,LTA,RIPK1,ITGB3,PTGER1,RPS6KB1,SRC,ACTB,IL13,S100A9,PPARG,TNFSF11,JAK3,KAT5,FGFR2,IGF1R,INS,INSR,KIT
2_Member	KEGG Pathway	ko05142	Chagas disease (American trypanosomiasis)	-16.3748	-13.7684	15/102	624,811,2353,3458,3553,3586,3725,4843,5290,5295,5595,6347,6352,7040,7124	BDKRB2,CALR,FOS,IFNG,IL1B,IL10,JUN,NOS2,PIK3CA,PIK3R1,MAPK3,CCL2,CCL5,TGFB1,TNF
2_Member	KEGG Pathway	hsa04933	AGE-RAGE signaling pathway in diabetic complications	-16.051	-13.7456	15/107	183,596,3553,3725,5290,5295,5578,5595,6035,6347,6774,6776,7040,7124,7412	AGT,BCL2,IL1B,JUN,PIK3CA,PIK3R1,PRKCA,MAPK3,RNASE1,CCL2,STAT3,STAT5A,TGFB1,TNF,VCAM1
2_Member	KEGG Pathway	hsa05142	Chagas disease	-16.051	-13.7456	15/107	624,811,2353,3458,3553,3586,3725,4843,5290,5295,5595,6347,6352,7040,7124	BDKRB2,CALR,FOS,IFNG,IL1B,IL10,JUN,NOS2,PIK3CA,PIK3R1,MAPK3,CCL2,CCL5,TGFB1,TNF
2_Member	KEGG Pathway	ko05140	Leishmaniasis	-15.39	-13.1815	13/73	2353,3458,3553,3565,3586,3689,3725,4843,5595,5743,5777,7040,7124	FOS,IFNG,IL1B,IL4,IL10,ITGB2,JUN,NOS2,MAPK3,PTGS2,PTPN6,TGFB1,TNF
2_Member	KEGG Pathway	ko04668	TNF signaling pathway	-14.52	-12.4214	14/108	1437,2353,3553,3725,4049,5290,5295,5595,5743,6347,6352,7124,7412,8737	CSF2,FOS,IL1B,JUN,LTA,PIK3CA,PIK3R1,MAPK3,PTGS2,CCL2,CCL5,TNF,VCAM1,RIPK1
2_Member	KEGG Pathway	hsa05140	Leishmaniasis	-14.4837	-12.4214	13/85	2353,3458,3553,3565,3586,3689,3725,4843,5595,5743,5777,7040,7124	FOS,IFNG,IL1B,IL4,IL10,ITGB2,JUN,NOS2,MAPK3,PTGS2,PTPN6,TGFB1,TNF
2_Member	KEGG Pathway	hsa04668	TNF signaling pathway	-14.1293	-12.1761	14/115	1437,2353,3553,3725,4049,5290,5295,5595,5743,6347,6352,7124,7412,8737	CSF2,FOS,IL1B,JUN,LTA,PIK3CA,PIK3R1,MAPK3,PTGS2,CCL2,CCL5,TNF,VCAM1,RIPK1
2_Member	KEGG Pathway	ko04933	AGE-RAGE signaling pathway in diabetic complications	-13.5915	-11.729	13/99	596,3553,3725,5290,5295,5578,5595,6347,6774,6776,7040,7124,7412	BCL2,IL1B,JUN,PIK3CA,PIK3R1,PRKCA,MAPK3,CCL2,STAT3,STAT5A,TGFB1,TNF,VCAM1
2_Member	KEGG Pathway	hsa05163	human cytomegalovirus infection	-13.0968	-11.3033	17/240	811,3553,3690,5290,5295,5578,5595,5731,5743,6035,6198,6347,6352,6714,6774,7124,8737	CALR,IL1B,ITGB3,PIK3CA,PIK3R1,PRKCA,MAPK3,PTGER1,PTGS2,RNASE1,RPS6KB1,CCL2,CCL5,SRC,STAT3,TNF,RIPK1
2_Member	KEGG Pathway	hsa05418	Fluid shear stress and atherosclerosis	-12.5854	-10.8541	14/148	60,596,2353,3458,3553,3690,3725,5290,5295,6035,6347,6714,7124,7412	ACTB,BCL2,FOS,IFNG,IL1B,ITGB3,JUN,PIK3CA,PIK3R1,RNASE1,CCL2,SRC,TNF,VCAM1
2_Member	KEGG Pathway	ko04657	IL-17 signaling pathway	-12.4902	-10.8097	12/93	1437,2353,3458,3553,3565,3596,3725,5595,5743,6280,6347,7124	CSF2,FOS,IFNG,IL1B,IL4,IL13,JUN,MAPK3,PTGS2,S100A9,CCL2,TNF
2_Member	KEGG Pathway	hsa04657	IL-17 signaling pathway	-12.3766	-10.7245	12/95	1437,2353,3458,3553,3565,3596,3725,5595,5743,6280,6347,7124	CSF2,FOS,IFNG,IL1B,IL4,IL13,JUN,MAPK3,PTGS2,S100A9,CCL2,TNF
2_Member	KEGG Pathway	hsa04380	Osteoclast differentiation	-11.6573	-10.1116	13/139	2353,3458,3553,3690,3725,5290,5295,5468,5595,6035,7040,7124,8600	FOS,IFNG,IL1B,ITGB3,JUN,PIK3CA,PIK3R1,PPARG,MAPK3,RNASE1,TGFB1,TNF,TNFSF11
2_Member	KEGG Pathway	ko05418	Fluid shear stress and atherosclerosis	-11.5379	-10.0284	13/142	60,596,2353,3458,3553,3690,3725,5290,5295,6347,6714,7124,7412	ACTB,BCL2,FOS,IFNG,IL1B,ITGB3,JUN,PIK3CA,PIK3R1,CCL2,SRC,TNF,VCAM1
2_Member	KEGG Pathway	ko05323	Rheumatoid arthritis	-11.2268	-9.79654	11/90	1437,2353,3458,3553,3689,3725,6347,6352,7040,7124,8600	CSF2,FOS,IFNG,IL1B,ITGB2,JUN,CCL2,CCL5,TGFB1,TNF,TNFSF11
2_Member	KEGG Pathway	hsa05323	Rheumatoid arthritis	-10.7652	-9.42598	11/99	1437,2353,3458,3553,3689,3725,6347,6352,7040,7124,8600	CSF2,FOS,IFNG,IL1B,ITGB2,JUN,CCL2,CCL5,TGFB1,TNF,TNFSF11
2_Member	KEGG Pathway	ko04380	Osteoclast differentiation	-10.7315	-9.40387	12/130	2353,3458,3553,3690,3725,5290,5295,5468,5595,7040,7124,8600	FOS,IFNG,IL1B,ITGB3,JUN,PIK3CA,PIK3R1,PPARG,MAPK3,TGFB1,TNF,TNFSF11
2_Member	KEGG Pathway	hsa05166	Human T-cell leukemia virus 1 infection	-10.5911	-9.29651	16/295	811,1437,2353,3689,3718,3725,4049,5290,5295,5578,5595,6776,7040,7124,7412,10524	CALR,CSF2,FOS,ITGB2,JAK3,JUN,LTA,PIK3CA,PIK3R1,PRKCA,MAPK3,STAT5A,TGFB1,TNF,VCAM1,KAT5
2_Member	KEGG Pathway	ko04660	T cell receptor signaling pathway	-10.5747	-9.29051	11/103	1437,2353,3458,3565,3586,3725,5290,5295,5595,5777,7124	CSF2,FOS,IFNG,IL4,IL10,JUN,PIK3CA,PIK3R1,MAPK3,PTPN6,TNF
2_Member	KEGG Pathway	hsa04660	T cell receptor signaling pathway	-10.0901	-8.8903	11/114	1437,2353,3458,3565,3586,3725,5290,5295,5595,5777,7124	CSF2,FOS,IFNG,IL4,IL10,JUN,PIK3CA,PIK3R1,MAPK3,PTPN6,TNF
2_Member	KEGG Pathway	ko05166	HTLV-I infection	-9.3726	-8.26453	14/256	811,1437,2353,3689,3718,3725,4049,5290,5295,6776,7040,7124,7412,10524	CALR,CSF2,FOS,ITGB2,JAK3,JUN,LTA,PIK3CA,PIK3R1,STAT5A,TGFB1,TNF,VCAM1,KAT5
2_Member	KEGG Pathway	hsa04664	Fc epsilon RI signaling pathway	-8.95178	-7.88321	9/80	1437,3565,3596,5290,5295,5578,5595,6035,7124	CSF2,IL4,IL13,PIK3CA,PIK3R1,PRKCA,MAPK3,RNASE1,TNF
2_Member	KEGG Pathway	hsa04620	Toll-like receptor signaling pathway	-8.92505	-7.8689	10/111	2353,3553,3725,5290,5295,5595,6035,6352,7124,8737	FOS,IL1B,JUN,PIK3CA,PIK3R1,MAPK3,RNASE1,CCL5,TNF,RIPK1
2_Member	KEGG Pathway	hsa05132	Salmonella infection	-8.27975	-7.27543	9/95	60,1437,2353,3458,3553,3725,4843,5595,6035	ACTB,CSF2,FOS,IFNG,IL1B,JUN,NOS2,MAPK3,RNASE1
2_Member	KEGG Pathway	ko04664	Fc epsilon RI signaling pathway	-8.17244	-7.17351	8/68	1437,3565,3596,5290,5295,5578,5595,7124	CSF2,IL4,IL13,PIK3CA,PIK3R1,PRKCA,MAPK3,TNF
2_Member	KEGG Pathway	ko05164	Influenza A	-8.15178	-7.15819	11/173	60,3458,3553,3725,5290,5295,5578,5595,6347,6352,7124	ACTB,IFNG,IL1B,JUN,PIK3CA,PIK3R1,PRKCA,MAPK3,CCL2,CCL5,TNF
2_Member	KEGG Pathway	ko04620	Toll-like receptor signaling pathway	-7.93048	-6.96259	9/104	2353,3553,3725,5290,5295,5595,6352,7124,8737	FOS,IL1B,JUN,PIK3CA,PIK3R1,MAPK3,CCL5,TNF,RIPK1
2_Member	KEGG Pathway	hsa05164	Influenza A	-7.92215	-6.95922	11/182	60,3458,3553,3725,5290,5295,5578,5595,6347,6352,7124	ACTB,IFNG,IL1B,JUN,PIK3CA,PIK3R1,PRKCA,MAPK3,CCL2,CCL5,TNF
2_Member	KEGG Pathway	hsa05170	human immunodeficiency virus 1 infection	-7.89841	-6.94038	12/229	596,811,2353,3725,5290,5295,5578,5595,6035,6198,7124,8737	BCL2,CALR,FOS,JUN,PIK3CA,PIK3R1,PRKCA,MAPK3,RNASE1,RPS6KB1,TNF,RIPK1
2_Member	KEGG Pathway	ko05133	Pertussis	-7.78308	-6.83471	8/76	2353,3553,3586,3689,3725,4843,5595,7124	FOS,IL1B,IL10,ITGB2,JUN,NOS2,MAPK3,TNF
2_Member	KEGG Pathway	hsa04650	Natural killer cell mediated cytotoxicity	-7.71032	-6.78064	10/148	1437,3458,3689,5290,5295,5578,5595,5777,6035,7124	CSF2,IFNG,ITGB2,PIK3CA,PIK3R1,PRKCA,MAPK3,PTPN6,RNASE1,TNF
2_Member	KEGG Pathway	hsa05133	Pertussis	-7.56199	-6.65021	8/81	2353,3553,3586,3689,3725,4843,5595,7124	FOS,IL1B,IL10,ITGB2,JUN,NOS2,MAPK3,TNF
2_Member	KEGG Pathway	ko05132	Salmonella infection	-7.35542	-6.45661	8/86	60,1437,2353,3458,3553,3725,4843,5595	ACTB,CSF2,FOS,IFNG,IL1B,JUN,NOS2,MAPK3
2_Member	KEGG Pathway	hsa04010	MAPK signaling pathway	-7.20343	-6.33345	13/320	2263,2353,3480,3553,3630,3643,3725,3815,5578,5595,6035,7040,7124	FGFR2,FOS,IGF1R,IL1B,INS,INSR,JUN,KIT,PRKCA,MAPK3,RNASE1,TGFB1,TNF
2_Member	KEGG Pathway	ko04650	Natural killer cell mediated cytotoxicity	-6.99785	-6.16232	9/133	1437,3458,3689,5290,5295,5578,5595,5777,7124	CSF2,IFNG,ITGB2,PIK3CA,PIK3R1,PRKCA,MAPK3,PTPN6,TNF
2_Member	KEGG Pathway	ko04210	Apoptosis	-6.86005	-6.04955	9/138	60,596,2353,3725,5290,5295,5595,7124,8737	ACTB,BCL2,FOS,JUN,PIK3CA,PIK3R1,MAPK3,TNF,RIPK1
2_Member	KEGG Pathway	hsa04210	Apoptosis	-6.52633	-5.74602	9/151	60,596,2353,3725,5290,5295,5595,7124,8737	ACTB,BCL2,FOS,JUN,PIK3CA,PIK3R1,MAPK3,TNF,RIPK1
2_Member	KEGG Pathway	hsa05168	Herpes simplex virus 1 infection	-5.19595	-4.55336	14/560	596,811,2353,3458,3553,3690,3725,4049,5290,5295,6347,6352,6714,7124	BCL2,CALR,FOS,IFNG,IL1B,ITGB3,JUN,LTA,PIK3CA,PIK3R1,CCL2,CCL5,SRC,TNF
2_Member	KEGG Pathway	ko04621	NOD-like receptor signaling pathway	-5.09635	-4.46997	8/170	596,3553,3725,5595,6347,6352,7124,8737	BCL2,IL1B,JUN,MAPK3,CCL2,CCL5,TNF,RIPK1
2_Member	KEGG Pathway	ko05168	Herpes simplex infection	-4.82896	-4.2269	8/185	2353,3458,3553,3725,4049,6347,6352,7124	FOS,IFNG,IL1B,JUN,LTA,CCL2,CCL5,TNF
2_Member	KEGG Pathway	hsa04621	NOD-like receptor signaling pathway	-4.81203	-4.21425	8/186	596,3553,3725,5595,6347,6352,7124,8737	BCL2,IL1B,JUN,MAPK3,CCL2,CCL5,TNF,RIPK1
2_Member	KEGG Pathway	ko04010	MAPK signaling pathway	-3.84632	-3.31365	8/255	2263,2353,3553,3725,5578,5595,7040,7124	FGFR2,FOS,IL1B,JUN,PRKCA,MAPK3,TGFB1,TNF
3_Summary	KEGG Pathway	hsa04932	Non-alcoholic fatty liver disease	-14.3247	-12.3203	16/169	1571,3553,3630,3643,3725,3952,5290,5295,5465,5742,5743,6035,7040,7124,9370,9377,183,5837,6198,6774,5443,3458,5595,8737	CYP2E1,IL1B,INS,INSR,JUN,LEP,PIK3CA,PIK3R1,PPARA,PTGS1,PTGS2,RNASE1,TGFB1,TNF,ADIPOQ,COX5A,AGT,PYGM,RPS6KB1,STAT3,POMC,IFNG,MAPK3,RIPK1
3_Member	KEGG Pathway	hsa04932	Non-alcoholic fatty liver disease	-14.3247	-12.3203	16/169	1571,3553,3630,3643,3725,3952,5290,5295,5465,5742,5743,6035,7040,7124,9370,9377	CYP2E1,IL1B,INS,INSR,JUN,LEP,PIK3CA,PIK3R1,PPARA,PTGS1,PTGS2,RNASE1,TGFB1,TNF,ADIPOQ,COX5A
3_Member	KEGG Pathway	ko04932	Non-alcoholic fatty liver disease (NAFLD)	-11.2697	-9.82469	13/149	1571,3553,3630,3643,3725,3952,5290,5295,5465,7040,7124,9370,9377	CYP2E1,IL1B,INS,INSR,JUN,LEP,PIK3CA,PIK3R1,PPARA,TGFB1,TNF,ADIPOQ,COX5A
3_Member	KEGG Pathway	hsa04931	insulin resistance	-8.84857	-7.79849	10/113	183,3630,3643,5290,5295,5465,5837,6198,6774,7124	AGT,INS,INSR,PIK3CA,PIK3R1,PPARA,PYGM,RPS6KB1,STAT3,TNF
3_Member	KEGG Pathway	ko04920	Adipocytokine signaling pathway	-5.4717	-4.79981	6/69	3952,5443,5465,6774,7124,9370	LEP,POMC,PPARA,STAT3,TNF,ADIPOQ
3_Member	KEGG Pathway	hsa04920	Adipocytokine signaling pathway	-5.36297	-4.71084	6/72	3952,5443,5465,6774,7124,9370	LEP,POMC,PPARA,STAT3,TNF,ADIPOQ
3_Member	KEGG Pathway	hsa05160	Hepatitis C	-5.11512	-4.48417	8/169	3458,5290,5295,5465,5595,6774,7124,8737	IFNG,PIK3CA,PIK3R1,PPARA,MAPK3,STAT3,TNF,RIPK1
3_Member	KEGG Pathway	ko05160	Hepatitis C	-4.88094	-4.27403	7/131	5290,5295,5465,5595,6774,7124,8737	PIK3CA,PIK3R1,PPARA,MAPK3,STAT3,TNF,RIPK1
4_Summary	KEGG Pathway	hsa04066	HIF-1 signaling pathway	-13.9176	-12.0102	14/119	596,2056,2597,3458,3480,3630,3643,4843,5290,5295,5578,5595,6198,6774,2203,3172,3952,5468,6319,9370,23411,60,287,3690,5777,6035,6714,7040,7124,3767,6833,1586,2353,6776,8600,2263,486,3758,3718,3725,3689,3815,3565,5294,8647,2147,5739,5742,1437,5467,6580,6584,5915,3572,5743,25,5196,6347,6352,3586,3553,624,4988,5443,6716,183,3146,5465,10257,5837,2539,7442,7412,1244	BCL2,EPO,GAPDH,IFNG,IGF1R,INS,INSR,NOS2,PIK3CA,PIK3R1,PRKCA,MAPK3,RPS6KB1,STAT3,FBP1,HNF4A,LEP,PPARG,SCD,ADIPOQ,SIRT1,ACTB,ANK2,ITGB3,PTPN6,RNASE1,SRC,TGFB1,TNF,KCNJ11,ABCC8,CYP17A1,FOS,STAT5A,TNFSF11,FGFR2,FXYD2,KCNJ1,JAK3,JUN,ITGB2,KIT,IL4,PIK3CG,ABCB11,F2,PTGIR,PTGS1,CSF2,PPARD,SLC22A1,SLC22A5,RARB,IL6ST,PTGS2,ABL1,PF4,CCL2,CCL5,IL10,IL1B,BDKRB2,OPRM1,POMC,SRD5A2,AGT,HMGB1,PPARA,ABCC4,PYGM,G6P…
4_Member	KEGG Pathway	hsa04066	HIF-1 signaling pathway	-13.9176	-12.0102	14/119	596,2056,2597,3458,3480,3630,3643,4843,5290,5295,5578,5595,6198,6774	BCL2,EPO,GAPDH,IFNG,IGF1R,INS,INSR,NOS2,PIK3CA,PIK3R1,PRKCA,MAPK3,RPS6KB1,STAT3
4_Member	KEGG Pathway	ko04152	AMPK signaling pathway	-12.4867	-10.8097	13/120	2203,3172,3480,3630,3643,3952,5290,5295,5468,6198,6319,9370,23411	FBP1,HNF4A,IGF1R,INS,INSR,LEP,PIK3CA,PIK3R1,PPARG,RPS6KB1,SCD,ADIPOQ,SIRT1
4_Member	KEGG Pathway	hsa04152	AMPK signaling pathway	-12.077	-10.4706	13/129	2203,3172,3480,3630,3643,3952,5290,5295,5468,6198,6319,9370,23411	FBP1,HNF4A,IGF1R,INS,INSR,LEP,PIK3CA,PIK3R1,PPARG,RPS6KB1,SCD,ADIPOQ,SIRT1
4_Member	KEGG Pathway	hsa05205	Proteoglycans in cancer	-11.4254	-9.94932	15/218	60,287,3480,3690,5290,5295,5578,5595,5777,6035,6198,6714,6774,7040,7124	ACTB,ANK2,IGF1R,ITGB3,PIK3CA,PIK3R1,PRKCA,MAPK3,PTPN6,RNASE1,RPS6KB1,SRC,STAT3,TGFB1,TNF
4_Member	KEGG Pathway	ko04930	Type II diabetes mellitus	-11.2008	-9.78477	9/46	3630,3643,3767,5290,5295,5595,6833,7124,9370	INS,INSR,KCNJ11,PIK3CA,PIK3R1,MAPK3,ABCC8,TNF,ADIPOQ
4_Member	KEGG Pathway	ko04917	Prolactin signaling pathway	-10.9489	-9.56263	10/70	1586,2353,3630,5290,5295,5595,6714,6774,6776,8600	CYP17A1,FOS,INS,PIK3CA,PIK3R1,MAPK3,SRC,STAT3,STAT5A,TNFSF11
4_Member	KEGG Pathway	ko05205	Proteoglycans in cancer	-10.7085	-9.39219	14/203	60,287,3480,3690,5290,5295,5578,5595,5777,6198,6714,6774,7040,7124	ACTB,ANK2,IGF1R,ITGB3,PIK3CA,PIK3R1,PRKCA,MAPK3,PTPN6,RPS6KB1,SRC,STAT3,TGFB1,TNF
4_Member	KEGG Pathway	hsa04917	Prolactin signaling pathway	-10.6398	-9.33448	10/75	1586,2353,3630,5290,5295,5595,6714,6774,6776,8600	CYP17A1,FOS,INS,PIK3CA,PIK3R1,MAPK3,SRC,STAT3,STAT5A,TNFSF11
4_Member	KEGG Pathway	hsa01521	EGFR tyrosine kinase inhibitor resistance	-10.4085	-9.15435	10/79	596,2263,3480,5290,5295,5578,5595,6198,6714,6774	BCL2,FGFR2,IGF1R,PIK3CA,PIK3R1,PRKCA,MAPK3,RPS6KB1,SRC,STAT3
4_Member	KEGG Pathway	ko01521	EGFR tyrosine kinase inhibitor resistance	-10.4085	-9.15435	10/79	596,2263,3480,5290,5295,5578,5595,6198,6714,6774	BCL2,FGFR2,IGF1R,PIK3CA,PIK3R1,PRKCA,MAPK3,RPS6KB1,SRC,STAT3
4_Member	KEGG Pathway	ko04960	Aldosterone-regulated sodium reabsorption	-10.3873	-9.152	8/37	486,3630,3643,3758,5290,5295,5578,5595	FXYD2,INS,INSR,KCNJ1,PIK3CA,PIK3R1,PRKCA,MAPK3
4_Member	KEGG Pathway	hsa05161	Hepatitis B	-10.3211	-9.09492	13/177	596,2353,3718,3725,5290,5295,5578,5595,6714,6774,6776,7040,7124	BCL2,FOS,JAK3,JUN,PIK3CA,PIK3R1,PRKCA,MAPK3,SRC,STAT3,STAT5A,TGFB1,TNF
4_Member	KEGG Pathway	hsa04930	Type II diabetes mellitus	-10.2418	-9.02456	9/58	3630,3643,3767,5290,5295,5595,6833,7124,9370	INS,INSR,KCNJ11,PIK3CA,PIK3R1,MAPK3,ABCC8,TNF,ADIPOQ
4_Member	KEGG Pathway	hsa04960	Aldosterone-regulated sodium reabsorption	-10.1893	-8.98084	8/39	486,3630,3643,3758,5290,5295,5578,5595	FXYD2,INS,INSR,KCNJ1,PIK3CA,PIK3R1,PRKCA,MAPK3
4_Member	KEGG Pathway	hsa04015	Rap1 signaling pathway	-10.035	-8.84363	14/228	60,2263,3480,3630,3643,3689,3690,3815,5290,5295,5578,5595,6035,6714	ACTB,FGFR2,IGF1R,INS,INSR,ITGB2,ITGB3,KIT,PIK3CA,PIK3R1,PRKCA,MAPK3,RNASE1,SRC
4_Member	KEGG Pathway	hsa04151	PI3K-Akt signaling pathway	-9.91586	-8.73273	17/380	596,2056,2263,3480,3565,3630,3643,3690,3718,3815,5290,5294,5295,5578,5595,6035,6198	BCL2,EPO,FGFR2,IGF1R,IL4,INS,INSR,ITGB3,JAK3,KIT,PIK3CA,PIK3CG,PIK3R1,PRKCA,MAPK3,RNASE1,RPS6KB1
4_Member	KEGG Pathway	ko04151	PI3K-Akt signaling pathway	-9.64179	-8.48257	16/342	596,2056,2263,3480,3565,3630,3643,3690,3718,3815,5290,5294,5295,5578,5595,6198	BCL2,EPO,FGFR2,IGF1R,IL4,INS,INSR,ITGB3,JAK3,KIT,PIK3CA,PIK3CG,PIK3R1,PRKCA,MAPK3,RPS6KB1
4_Member	KEGG Pathway	hsa01522	Endocrine resistance	-9.55205	-8.40807	10/96	596,2353,3480,3725,5290,5295,5595,6198,6714,8647	BCL2,FOS,IGF1R,JUN,PIK3CA,PIK3R1,MAPK3,RPS6KB1,SRC,ABCB11
4_Member	KEGG Pathway	ko01522	Endocrine resistance	-9.55205	-8.40807	10/96	596,2353,3480,3725,5290,5295,5595,6198,6714,8647	BCL2,FOS,IGF1R,JUN,PIK3CA,PIK3R1,MAPK3,RPS6KB1,SRC,ABCB11
4_Member	KEGG Pathway	hsa04611	Platelet activation	-9.50667	-8.37011	11/129	60,2147,3690,5290,5294,5295,5578,5595,5739,5742,6714	ACTB,F2,ITGB3,PIK3CA,PIK3CG,PIK3R1,PRKCA,MAPK3,PTGIR,PTGS1,SRC
4_Member	KEGG Pathway	hsa05221	Acute myeloid leukemia	-9.48213	-8.36004	9/70	1437,3815,5290,5295,5467,5595,6198,6774,6776	CSF2,KIT,PIK3CA,PIK3R1,PPARD,MAPK3,RPS6KB1,STAT3,STAT5A
4_Member	KEGG Pathway	ko04015	Rap1 signaling pathway	-9.39699	-8.28197	13/210	60,2263,3480,3630,3643,3689,3690,3815,5290,5295,5578,5595,6714	ACTB,FGFR2,IGF1R,INS,INSR,ITGB2,ITGB3,KIT,PIK3CA,PIK3R1,PRKCA,MAPK3,SRC
4_Member	KEGG Pathway	hsa05231	Choline metabolism in cancer	-9.08268	-7.99481	10/107	2353,3725,5290,5295,5578,5595,6035,6198,6580,6584	FOS,JUN,PIK3CA,PIK3R1,PRKCA,MAPK3,RNASE1,RPS6KB1,SLC22A1,SLC22A5
4_Member	KEGG Pathway	hsa04211	Longevity regulating pathway	-9.00307	-7.92173	10/109	3480,3630,3643,5290,5295,5468,5578,6198,9370,23411	IGF1R,INS,INSR,PIK3CA,PIK3R1,PPARG,PRKCA,RPS6KB1,ADIPOQ,SIRT1
4_Member	KEGG Pathway	ko05221	Acute myeloid leukemia	-8.92753	-7.8689	8/55	3815,5290,5295,5467,5595,6198,6774,6776	KIT,PIK3CA,PIK3R1,PPARD,MAPK3,RPS6KB1,STAT3,STAT5A
4_Member	KEGG Pathway	ko05223	Non-small cell lung cancer	-8.73695	-7.69877	8/58	3718,5290,5295,5578,5595,5915,6774,6776	JAK3,PIK3CA,PIK3R1,PRKCA,MAPK3,RARB,STAT3,STAT5A
4_Member	KEGG Pathway	hsa05167	kaposi sarcoma-associated herpesvirus infection	-8.70933	-7.67698	12/194	1437,2353,3572,3725,5290,5294,5295,5595,5743,6035,6714,6774	CSF2,FOS,IL6ST,JUN,PIK3CA,PIK3CG,PIK3R1,MAPK3,PTGS2,RNASE1,SRC,STAT3
4_Member	KEGG Pathway	ko04012	ErbB signaling pathway	-8.66754	-7.64094	9/86	25,3725,5290,5295,5578,5595,6198,6714,6776	ABL1,JUN,PIK3CA,PIK3R1,PRKCA,MAPK3,RPS6KB1,SRC,STAT5A
4_Member	KEGG Pathway	hsa04062	Chemokine signaling pathway	-8.51023	-7.48931	12/202	3718,5196,5290,5294,5295,5578,5595,6035,6347,6352,6714,6774	JAK3,PF4,PIK3CA,PIK3CG,PIK3R1,PRKCA,MAPK3,RNASE1,CCL2,CCL5,SRC,STAT3
4_Member	KEGG Pathway	hsa04012	ErbB signaling pathway	-8.3208	-7.31102	9/94	25,3725,5290,5295,5578,5595,6198,6714,6776	ABL1,JUN,PIK3CA,PIK3R1,PRKCA,MAPK3,RPS6KB1,SRC,STAT5A
4_Member	KEGG Pathway	hsa05210	Colorectal cancer	-8.3208	-7.31102	9/94	596,2353,3725,5290,5295,5595,6035,6198,7040	BCL2,FOS,JUN,PIK3CA,PIK3R1,MAPK3,RNASE1,RPS6KB1,TGFB1
4_Member	KEGG Pathway	ko05231	Choline metabolism in cancer	-8.12021	-7.13187	9/99	2353,3725,5290,5295,5578,5595,6198,6580,6584	FOS,JUN,PIK3CA,PIK3R1,PRKCA,MAPK3,RPS6KB1,SLC22A1,SLC22A5
4_Member	KEGG Pathway	hsa05223	Non-small cell lung cancer	-8.07054	-7.08741	8/70	3718,5290,5295,5578,5595,5915,6774,6776	JAK3,PIK3CA,PIK3R1,PRKCA,MAPK3,RARB,STAT3,STAT5A
4_Member	KEGG Pathway	hsa04068	foxo signaling pathway	-8.03276	-7.05476	10/137	3480,3586,3630,3643,5290,5295,5595,6774,7040,23411	IGF1R,IL10,INS,INSR,PIK3CA,PIK3R1,MAPK3,STAT3,TGFB1,SIRT1
4_Member	KEGG Pathway	hsa04625	c-type lectin receptor signaling pathway	-7.82141	-6.86824	9/107	3553,3586,3725,5290,5295,5595,5743,6714,7124	IL1B,IL10,JUN,PIK3CA,PIK3R1,MAPK3,PTGS2,SRC,TNF
4_Member	KEGG Pathway	hsa04810	Regulation of actin cytoskeleton	-7.7735	-6.82987	12/235	60,624,2147,2263,3630,3689,3690,5290,5295,5595,6035,6714	ACTB,BDKRB2,F2,FGFR2,INS,ITGB2,ITGB3,PIK3CA,PIK3R1,MAPK3,RNASE1,SRC
4_Member	KEGG Pathway	hsa04915	Estrogen signaling pathway	-7.76693	-6.828	10/146	596,2353,3725,4988,5290,5295,5443,5578,5595,6714	BCL2,FOS,JUN,OPRM1,PIK3CA,PIK3R1,POMC,PRKCA,MAPK3,SRC
4_Member	KEGG Pathway	ko05215	Prostate cancer	-7.31569	-6.42112	8/87	596,2263,3480,3630,5290,5295,5595,6716	BCL2,FGFR2,IGF1R,INS,PIK3CA,PIK3R1,MAPK3,SRD5A2
4_Member	KEGG Pathway	hsa04072	Phospholipase D signaling pathway	-7.31122	-6.42084	10/163	183,2147,3630,3643,3815,5290,5294,5295,5578,5595	AGT,F2,INS,INSR,KIT,PIK3CA,PIK3CG,PIK3R1,PRKCA,MAPK3
4_Member	KEGG Pathway	hsa04923	Regulation of lipolysis in adipocytes	-7.29421	-6.40799	7/58	3630,3643,5290,5295,5578,5742,5743	INS,INSR,PIK3CA,PIK3R1,PRKCA,PTGS1,PTGS2
4_Member	KEGG Pathway	hsa05203	Viral carcinogenesis	-7.26075	-6.38272	11/211	3572,3718,3725,5290,5295,5578,5595,6035,6714,6774,6776	IL6ST,JAK3,JUN,PIK3CA,PIK3R1,PRKCA,MAPK3,RNASE1,SRC,STAT3,STAT5A
4_Member	KEGG Pathway	ko04810	Regulation of actin cytoskeleton	-7.2398	-6.36582	11/212	60,624,2147,2263,3630,3689,3690,5290,5295,5595,6714	ACTB,BDKRB2,F2,FGFR2,INS,ITGB2,ITGB3,PIK3CA,PIK3R1,MAPK3,SRC
4_Member	KEGG Pathway	ko05210	Colorectal cancer	-7.18978	-6.32515	7/60	596,2353,3725,5290,5295,5595,7040	BCL2,FOS,JUN,PIK3CA,PIK3R1,MAPK3,TGFB1
4_Member	KEGG Pathway	hsa04510	Focal adhesion	-7.17763	-6.31944	11/215	60,596,3480,3690,3725,5290,5295,5578,5595,6035,6714	ACTB,BCL2,IGF1R,ITGB3,JUN,PIK3CA,PIK3R1,PRKCA,MAPK3,RNASE1,SRC
4_Member	KEGG Pathway	hsa04213	Longevity regulating pathway - multiple species	-7.0891	-6.24239	7/62	3480,3630,3643,5290,5295,6198,23411	IGF1R,INS,INSR,PIK3CA,PIK3R1,RPS6KB1,SIRT1
4_Member	KEGG Pathway	ko04213	Longevity regulating pathway - multiple species	-7.0891	-6.24239	7/62	3480,3630,3643,5290,5295,6198,23411	IGF1R,INS,INSR,PIK3CA,PIK3R1,RPS6KB1,SIRT1
4_Member	KEGG Pathway	hsa04140	Autophagy - animal	-7.0261	-6.18315	9/132	596,3146,3480,3630,5290,5295,5578,5595,6198	BCL2,HMGB1,IGF1R,INS,PIK3CA,PIK3R1,PRKCA,MAPK3,RPS6KB1
4_Member	KEGG Pathway	hsa04024	cAMP signaling pathway	-6.95781	-6.12958	11/226	486,2353,3725,5290,5295,5443,5465,5578,5595,6035,10257	FXYD2,FOS,JUN,PIK3CA,PIK3R1,POMC,PPARA,PRKCA,MAPK3,RNASE1,ABCC4
4_Member	KEGG Pathway	hsa04370	VEGF signaling pathway	-6.94459	-6.12303	7/65	5290,5295,5578,5595,5743,6035,6714	PIK3CA,PIK3R1,PRKCA,MAPK3,PTGS2,RNASE1,SRC
4_Member	KEGG Pathway	hsa04926	relaxin signaling pathway	-6.91449	-6.09699	9/136	2353,3725,4843,5290,5295,5578,5595,6714,7040	FOS,JUN,NOS2,PIK3CA,PIK3R1,PRKCA,MAPK3,SRC,TGFB1
4_Member	KEGG Pathway	hsa05215	Prostate cancer	-6.7738	-5.96676	8/102	596,2263,3480,3630,5290,5295,5595,6716	BCL2,FGFR2,IGF1R,INS,PIK3CA,PIK3R1,MAPK3,SRD5A2
4_Member	KEGG Pathway	ko05224	Breast cancer	-6.70185	-5.89824	9/144	2353,3480,3725,3815,5290,5295,5595,6198,8600	FOS,IGF1R,JUN,KIT,PIK3CA,PIK3R1,MAPK3,RPS6KB1,TNFSF11
4_Member	KEGG Pathway	ko04150	mTOR signaling pathway	-6.52633	-5.74602	9/151	3480,3630,3643,5290,5295,5578,5595,6198,7124	IGF1R,INS,INSR,PIK3CA,PIK3R1,PRKCA,MAPK3,RPS6KB1,TNF
4_Member	KEGG Pathway	ko04510	Focal adhesion	-6.50083	-5.72696	10/199	60,596,3480,3690,3725,5290,5295,5578,5595,6714	ACTB,BCL2,IGF1R,ITGB3,JUN,PIK3CA,PIK3R1,PRKCA,MAPK3,SRC
4_Member	KEGG Pathway	hsa04910	Insulin signaling pathway	-6.43007	-5.6652	9/155	2203,3630,3643,5290,5295,5578,5595,5837,6198	FBP1,INS,INSR,PIK3CA,PIK3R1,PRKCA,MAPK3,PYGM,RPS6KB1
4_Member	KEGG Pathway	hsa04014	Ras signaling pathway	-6.36522	-5.60702	11/259	25,2263,3480,3630,3643,3815,5290,5295,5578,5595,6035	ABL1,FGFR2,IGF1R,INS,INSR,KIT,PIK3CA,PIK3R1,PRKCA,MAPK3,RNASE1
4_Member	KEGG Pathway	hsa04150	mTOR signaling pathway	-6.35969	-5.60456	9/158	3480,3630,3643,5290,5295,5578,5595,6198,7124	IGF1R,INS,INSR,PIK3CA,PIK3R1,PRKCA,MAPK3,RPS6KB1,TNF
4_Member	KEGG Pathway	hsa04662	B cell receptor signaling pathway	-6.28039	-5.53434	7/81	2353,3725,5290,5295,5595,5777,6035	FOS,JUN,PIK3CA,PIK3R1,MAPK3,PTPN6,RNASE1
4_Member	KEGG Pathway	hsa05224	Breast cancer	-6.26814	-5.52508	9/162	2353,3480,3725,3815,5290,5295,5595,6198,8600	FOS,IGF1R,JUN,KIT,PIK3CA,PIK3R1,MAPK3,RPS6KB1,TNFSF11
4_Member	KEGG Pathway	hsa05212	Pancreatic cancer	-6.24378	-5.50663	7/82	5290,5295,5595,6035,6198,6774,7040	PIK3CA,PIK3R1,MAPK3,RNASE1,RPS6KB1,STAT3,TGFB1
4_Member	KEGG Pathway	hsa04919	thyroid hormone signaling pathway	-6.14748	-5.41325	8/123	60,486,3690,5290,5295,5578,5595,6714	ACTB,FXYD2,ITGB3,PIK3CA,PIK3R1,PRKCA,MAPK3,SRC
4_Member	KEGG Pathway	hsa04071	Sphingolipid signaling pathway	-6.01583	-5.29026	8/128	596,624,5290,5295,5578,5595,6035,7124	BCL2,BDKRB2,PIK3CA,PIK3R1,PRKCA,MAPK3,RNASE1,TNF
4_Member	KEGG Pathway	ko04140	Autophagy - animal	-6.01583	-5.29026	8/128	596,3146,3480,3630,5290,5295,5595,6198	BCL2,HMGB1,IGF1R,INS,PIK3CA,PIK3R1,MAPK3,RPS6KB1
4_Member	KEGG Pathway	ko04370	VEGF signaling pathway	-5.87556	-5.15848	6/59	5290,5295,5578,5595,5743,6714	PIK3CA,PIK3R1,PRKCA,MAPK3,PTGS2,SRC
4_Member	KEGG Pathway	ko04062	Chemokine signaling pathway	-5.84569	-5.13418	9/182	3718,5196,5290,5295,5595,6347,6352,6714,6774	JAK3,PF4,PIK3CA,PIK3R1,MAPK3,CCL2,CCL5,SRC,STAT3
4_Member	KEGG Pathway	ko04910	Insulin signaling pathway	-5.76894	-5.06018	8/138	2203,3630,3643,5290,5295,5595,5837,6198	FBP1,INS,INSR,PIK3CA,PIK3R1,MAPK3,PYGM,RPS6KB1
4_Member	KEGG Pathway	ko04550	Signaling pathways regulating pluripotency of stem cells	-5.74536	-5.04206	8/139	2263,3480,3572,3718,5290,5295,5595,6774	FGFR2,IGF1R,IL6ST,JAK3,PIK3CA,PIK3R1,MAPK3,STAT3
4_Member	KEGG Pathway	ko04915	Estrogen signaling pathway	-5.71707	-5.01648	7/98	2353,3725,4988,5290,5295,5595,6714	FOS,JUN,OPRM1,PIK3CA,PIK3R1,MAPK3,SRC
4_Member	KEGG Pathway	ko05230	Central carbon metabolism in cancer	-5.62502	-4.93245	6/65	2263,2539,3815,5290,5295,5595	FGFR2,G6PD,KIT,PIK3CA,PIK3R1,MAPK3
4_Member	KEGG Pathway	ko04072	Phospholipase D signaling pathway	-5.58543	-4.8955	8/146	3630,3643,3815,5290,5294,5295,5578,5595	INS,INSR,KIT,PIK3CA,PIK3CG,PIK3R1,PRKCA,MAPK3
4_Member	KEGG Pathway	hsa04750	inflammatory mediator regulation of trp channels	-5.54365	-4.86154	7/104	624,3553,5290,5295,5578,6714,7442	BDKRB2,IL1B,PIK3CA,PIK3R1,PRKCA,SRC,TRPV1
4_Member	KEGG Pathway	ko05203	Viral carcinogenesis	-5.49053	-4.81611	9/201	3572,3718,3725,5290,5295,5595,6714,6774,6776	IL6ST,JAK3,JUN,PIK3CA,PIK3R1,MAPK3,SRC,STAT3,STAT5A
4_Member	KEGG Pathway	hsa04550	Signaling pathways regulating pluripotency of stem cells	-5.4339	-4.76953	8/153	2263,3480,3572,3718,5290,5295,5595,6774	FGFR2,IGF1R,IL6ST,JAK3,PIK3CA,PIK3R1,MAPK3,STAT3
4_Member	KEGG Pathway	ko04662	B cell receptor signaling pathway	-5.39865	-4.74166	6/71	2353,3725,5290,5295,5595,5777	FOS,JUN,PIK3CA,PIK3R1,MAPK3,PTPN6
4_Member	KEGG Pathway	ko05220	Chronic myeloid leukemia	-5.39865	-4.74166	6/71	25,5290,5295,5595,6776,7040	ABL1,PIK3CA,PIK3R1,MAPK3,STAT5A,TGFB1
4_Member	KEGG Pathway	hsa05226	gastric cancer	-5.25019	-4.60523	8/162	596,2263,5290,5295,5595,5915,6198,7040	BCL2,FGFR2,PIK3CA,PIK3R1,MAPK3,RARB,RPS6KB1,TGFB1
4_Member	KEGG Pathway	ko04071	Sphingolipid signaling pathway	-5.17882	-4.53858	7/118	596,624,5290,5295,5578,5595,7124	BCL2,BDKRB2,PIK3CA,PIK3R1,PRKCA,MAPK3,TNF
4_Member	KEGG Pathway	hsa05230	Central carbon metabolism in cancer	-5.15974	-4.52184	6/78	2263,2539,3815,5290,5295,5595	FGFR2,G6PD,KIT,PIK3CA,PIK3R1,MAPK3
4_Member	KEGG Pathway	hsa04670	Leukocyte transendothelial migration	-5.10693	-4.47827	7/121	60,3689,5290,5295,5578,6035,7412	ACTB,ITGB2,PIK3CA,PIK3R1,PRKCA,RNASE1,VCAM1
4_Member	KEGG Pathway	hsa04722	Neurotrophin signaling pathway	-5.03699	-4.41621	7/124	25,596,3725,5290,5295,5595,6035	ABL1,BCL2,JUN,PIK3CA,PIK3R1,MAPK3,RNASE1
4_Member	KEGG Pathway	hsa05211	Renal cell carcinoma	-5.03358	-4.41621	6/82	3725,5290,5295,5595,6035,7040	JUN,PIK3CA,PIK3R1,MAPK3,RNASE1,TGFB1
4_Member	KEGG Pathway	hsa05220	Chronic myeloid leukemia	-5.03358	-4.41621	6/82	25,5290,5295,5595,6776,7040	ABL1,PIK3CA,PIK3R1,MAPK3,STAT5A,TGFB1
4_Member	KEGG Pathway	ko05222	Small cell lung cancer	-4.97303	-4.35787	6/84	596,4843,5290,5295,5743,5915	BCL2,NOS2,PIK3CA,PIK3R1,PTGS2,RARB
4_Member	KEGG Pathway	hsa05225	hepatocellular carcinoma	-4.88041	-4.27403	8/182	60,3480,5290,5295,5578,5595,6198,7040	ACTB,IGF1R,PIK3CA,PIK3R1,PRKCA,MAPK3,RPS6KB1,TGFB1
4_Member	KEGG Pathway	ko04024	cAMP signaling pathway	-4.61662	-4.02096	8/198	486,2353,3725,5290,5295,5465,5595,10257	FXYD2,FOS,JUN,PIK3CA,PIK3R1,PPARA,MAPK3,ABCC4
4_Member	KEGG Pathway	hsa05222	Small cell lung cancer	-4.56424	-3.9728	6/99	596,4843,5290,5295,5743,5915	BCL2,NOS2,PIK3CA,PIK3R1,PTGS2,RARB
4_Member	KEGG Pathway	hsa04914	Progesterone-mediated oocyte maturation	-4.46679	-3.8816	6/103	3480,3630,5290,5295,5578,5595	IGF1R,INS,PIK3CA,PIK3R1,PRKCA,MAPK3
4_Member	KEGG Pathway	ko05212	Pancreatic cancer	-4.41407	-3.83299	5/64	5290,5295,5595,6774,7040	PIK3CA,PIK3R1,MAPK3,STAT3,TGFB1
4_Member	KEGG Pathway	ko05214	Glioma	-4.41407	-3.83299	5/64	3480,5290,5295,5578,5595	IGF1R,PIK3CA,PIK3R1,PRKCA,MAPK3
4_Member	KEGG Pathway	hsa04666	Fc gamma R-mediated phagocytosis	-4.39644	-3.81741	6/106	5290,5295,5578,5595,6035,6198	PIK3CA,PIK3R1,PRKCA,MAPK3,RNASE1,RPS6KB1
4_Member	KEGG Pathway	ko05211	Renal cell carcinoma	-4.38137	-3.80437	5/65	3725,5290,5295,5595,7040	JUN,PIK3CA,PIK3R1,MAPK3,TGFB1
4_Member	KEGG Pathway	ko04670	Leukocyte transendothelial migration	-4.21921	-3.65619	6/114	60,3689,5290,5295,5578,7412	ACTB,ITGB2,PIK3CA,PIK3R1,PRKCA,VCAM1
4_Member	KEGG Pathway	hsa01524	Platinum drug resistance	-4.13814	-3.58675	5/73	596,1244,5290,5295,5595	BCL2,ABCC2,PIK3CA,PIK3R1,MAPK3
4_Member	KEGG Pathway	ko01524	Platinum drug resistance	-4.13814	-3.58675	5/73	596,1244,5290,5295,5595	BCL2,ABCC2,PIK3CA,PIK3R1,MAPK3
4_Member	KEGG Pathway	ko04722	Neurotrophin signaling pathway	-4.11538	-3.56781	6/119	25,596,3725,5290,5295,5595	ABL1,BCL2,JUN,PIK3CA,PIK3R1,MAPK3
4_Member	KEGG Pathway	hsa05214	Glioma	-4.00059	-3.46425	5/78	3480,5290,5295,5578,5595	IGF1R,PIK3CA,PIK3R1,PRKCA,MAPK3
4_Member	KEGG Pathway	hsa05100	Bacterial invasion of epithelial cells	-3.8236	-3.29277	5/85	60,5290,5295,6035,6714	ACTB,PIK3CA,PIK3R1,RNASE1,SRC
4_Member	KEGG Pathway	hsa04360	Axon guidance	-3.77092	-3.24506	7/196	25,5290,5295,5578,5595,6035,6714	ABL1,PIK3CA,PIK3R1,PRKCA,MAPK3,RNASE1,SRC
4_Member	KEGG Pathway	ko04666	Fc gamma R-mediated phagocytosis	-3.68433	-3.16608	5/91	5290,5295,5578,5595,6198	PIK3CA,PIK3R1,PRKCA,MAPK3,RPS6KB1
4_Member	KEGG Pathway	ko04914	Progesterone-mediated oocyte maturation	-3.57588	-3.06987	5/96	3480,3630,5290,5295,5595	IGF1R,INS,PIK3CA,PIK3R1,MAPK3
4_Member	KEGG Pathway	ko04360	Axon guidance	-3.20985	-2.72074	6/175	25,5290,5295,5578,5595,6714	ABL1,PIK3CA,PIK3R1,PRKCA,MAPK3,SRC
4_Member	KEGG Pathway	ko05218	Melanoma	-3.12687	-2.64759	4/69	3480,5290,5295,5595	IGF1R,PIK3CA,PIK3R1,MAPK3
4_Member	KEGG Pathway	ko05100	Bacterial invasion of epithelial cells	-2.96928	-2.49484	4/76	60,5290,5295,6714	ACTB,PIK3CA,PIK3R1,SRC
4_Member	KEGG Pathway	hsa05165	human papillomavirus infection	-2.92102	-2.45136	8/352	3690,5290,5295,5578,5595,5743,6198,7124	ITGB3,PIK3CA,PIK3R1,PRKCA,MAPK3,PTGS2,RPS6KB1,TNF
4_Member	KEGG Pathway	hsa05218	Melanoma	-2.82708	-2.36371	4/83	3480,5290,5295,5595	IGF1R,PIK3CA,PIK3R1,MAPK3
4_Member	KEGG Pathway	ko04973	Carbohydrate digestion and absorption	-2.65166	-2.20575	3/44	486,5290,5295	FXYD2,PIK3CA,PIK3R1
4_Member	KEGG Pathway	ko05213	Endometrial cancer	-2.49262	-2.06088	3/50	5290,5295,5595	PIK3CA,PIK3R1,MAPK3
4_Member	KEGG Pathway	hsa04218	cellular senescence	-2.43364	-2.0091	5/173	5290,5295,5595,7040,23411	PIK3CA,PIK3R1,MAPK3,TGFB1,SIRT1
4_Member	KEGG Pathway	hsa04973	Carbohydrate digestion and absorption	-2.42078	-1.99909	3/53	486,5290,5295	FXYD2,PIK3CA,PIK3R1
4_Member	KEGG Pathway	hsa05213	Endometrial cancer	-2.13614	-1.73793	3/67	5290,5295,5595	PIK3CA,PIK3R1,MAPK3
5_Summary	KEGG Pathway	ko04060	Cytokine-cytokine receptor interaction	-12.2641	-10.6354	17/270	1437,2056,3458,3553,3565,3572,3586,3596,3815,3952,4049,5196,6347,6352,7040,7124,8600,3725,6774,50943,947,3690	CSF2,EPO,IFNG,IL1B,IL4,IL6ST,IL10,IL13,KIT,LEP,LTA,PF4,CCL2,CCL5,TGFB1,TNF,TNFSF11,JUN,STAT3,FOXP3,CD34,ITGB3
5_Member	KEGG Pathway	ko04060	Cytokine-cytokine receptor interaction	-12.2641	-10.6354	17/270	1437,2056,3458,3553,3565,3572,3586,3596,3815,3952,4049,5196,6347,6352,7040,7124,8600	CSF2,EPO,IFNG,IL1B,IL4,IL6ST,IL10,IL13,KIT,LEP,LTA,PF4,CCL2,CCL5,TGFB1,TNF,TNFSF11
5_Member	KEGG Pathway	ko05321	Inflammatory bowel disease (IBD)	-11.2836	-9.82469	10/65	3458,3553,3565,3586,3596,3725,6774,7040,7124,50943	IFNG,IL1B,IL4,IL10,IL13,JUN,STAT3,TGFB1,TNF,FOXP3
5_Member	KEGG Pathway	hsa05321	Inflammatory bowel disease	-11.1464	-9.74412	10/67	3458,3553,3565,3586,3596,3725,6774,7040,7124,50943	IFNG,IL1B,IL4,IL10,IL13,JUN,STAT3,TGFB1,TNF,FOXP3
5_Member	KEGG Pathway	hsa04060	Cytokine-cytokine receptor interaction	-10.914	-9.56263	17/328	1437,2056,3458,3553,3565,3572,3586,3596,3815,3952,4049,5196,6347,6352,7040,7124,8600	CSF2,EPO,IFNG,IL1B,IL4,IL6ST,IL10,IL13,KIT,LEP,LTA,PF4,CCL2,CCL5,TGFB1,TNF,TNFSF11
5_Member	KEGG Pathway	ko04640	Hematopoietic cell lineage	-6.94408	-6.12303	8/97	947,1437,2056,3553,3565,3690,3815,7124	CD34,CSF2,EPO,IL1B,IL4,ITGB3,KIT,TNF
5_Member	KEGG Pathway	hsa04640	Hematopoietic cell lineage	-6.4296	-5.6652	8/113	947,1437,2056,3553,3565,3690,3815,7124	CD34,CSF2,EPO,IL1B,IL4,ITGB3,KIT,TNF
5_Member	KEGG Pathway	ko05310	Asthma	-4.49028	-3.90301	4/31	3565,3586,3596,7124	IL4,IL10,IL13,TNF
5_Member	KEGG Pathway	ko05330	Allograft rejection	-4.13391	-3.58443	4/38	3458,3565,3586,7124	IFNG,IL4,IL10,TNF
5_Member	KEGG Pathway	hsa05310	Asthma	-4.00255	-3.46435	4/41	3565,3586,3596,7124	IL4,IL10,IL13,TNF
5_Member	KEGG Pathway	hsa05330	Allograft rejection	-3.76866	-3.24506	4/47	3458,3565,3586,7124	IFNG,IL4,IL10,TNF
5_Member	KEGG Pathway	ko04672	Intestinal immune network for IgA production	-2.51763	-2.08151	3/49	3565,3586,7040	IL4,IL10,TGFB1
5_Member	KEGG Pathway	hsa04672	Intestinal immune network for IgA production	-2.28965	-1.88466	3/59	3565,3586,7040	IL4,IL10,TGFB1
6_Summary	KEGG Pathway	ko00140	Steroid hormone biosynthesis	-11.8036	-10.2184	10/58	1312,1543,1544,1571,1576,1586,3290,6716,8644,54658,1066,1555,3251,4128,7498,5743,8854	COMT,CYP1A1,CYP1A2,CYP2E1,CYP3A4,CYP17A1,HSD11B1,SRD5A2,AKR1C3,UGT1A1,CES1,CYP2B6,HPRT1,MAOA,XDH,PTGS2,ALDH1A2
6_Member	KEGG Pathway	ko00140	Steroid hormone biosynthesis	-11.8036	-10.2184	10/58	1312,1543,1544,1571,1576,1586,3290,6716,8644,54658	COMT,CYP1A1,CYP1A2,CYP2E1,CYP3A4,CYP17A1,HSD11B1,SRD5A2,AKR1C3,UGT1A1
6_Member	KEGG Pathway	hsa00140	Steroid hormone biosynthesis	-11.5726	-10.0454	10/61	1312,1543,1544,1571,1576,1586,3290,6716,8644,54658	COMT,CYP1A1,CYP1A2,CYP2E1,CYP3A4,CYP17A1,HSD11B1,SRD5A2,AKR1C3,UGT1A1
6_Member	KEGG Pathway	hsanan01	drug metabolism	-7.48083	-6.57774	9/117	1066,1544,1555,1571,1576,3251,4128,7498,54658	CES1,CYP1A2,CYP2B6,CYP2E1,CYP3A4,HPRT1,MAOA,XDH,UGT1A1
6_Member	KEGG Pathway	ko00980	Metabolism of xenobiotics by cytochrome P450	-6.55144	-5.76461	7/74	1543,1544,1555,1571,1576,3290,54658	CYP1A1,CYP1A2,CYP2B6,CYP2E1,CYP3A4,HSD11B1,UGT1A1
6_Member	KEGG Pathway	hsa00980	Metabolism of xenobiotics by cytochrome P450	-6.47121	-5.70052	7/76	1543,1544,1555,1571,1576,3290,54658	CYP1A1,CYP1A2,CYP2B6,CYP2E1,CYP3A4,HSD11B1,UGT1A1
6_Member	KEGG Pathway	ko05204	Chemical carcinogenesis	-6.24378	-5.50663	7/82	1543,1544,1571,1576,3290,5743,54658	CYP1A1,CYP1A2,CYP2E1,CYP3A4,HSD11B1,PTGS2,UGT1A1
6_Member	KEGG Pathway	hsa05204	Chemical carcinogenesis	-6.00052	-5.28063	7/89	1543,1544,1571,1576,3290,5743,54658	CYP1A1,CYP1A2,CYP2E1,CYP3A4,HSD11B1,PTGS2,UGT1A1
6_Member	KEGG Pathway	ko00830	Retinol metabolism	-5.62502	-4.93245	6/65	1543,1544,1555,1576,8854,54658	CYP1A1,CYP1A2,CYP2B6,CYP3A4,ALDH1A2,UGT1A1
6_Member	KEGG Pathway	hsa00830	Retinol metabolism	-5.5471	-4.86241	6/67	1543,1544,1555,1576,8854,54658	CYP1A1,CYP1A2,CYP2B6,CYP3A4,ALDH1A2,UGT1A1
6_Member	KEGG Pathway	hsa00982	Drug metabolism - cytochrome P450	-5.43489	-4.76953	6/70	1544,1555,1571,1576,4128,54658	CYP1A2,CYP2B6,CYP2E1,CYP3A4,MAOA,UGT1A1
6_Member	KEGG Pathway	ko00982	Drug metabolism - cytochrome P450	-5.43489	-4.76953	6/70	1544,1555,1571,1576,4128,54658	CYP1A2,CYP2B6,CYP2E1,CYP3A4,MAOA,UGT1A1
6_Member	KEGG Pathway	hsa00983	Drug metabolism - other enzymes	-5.1222	-4.48894	5/46	1066,1576,3251,7498,54658	CES1,CYP3A4,HPRT1,XDH,UGT1A1
6_Member	KEGG Pathway	ko00983	Drug metabolism - other enzymes	-5.1222	-4.48894	5/46	1066,1576,3251,7498,54658	CES1,CYP3A4,HPRT1,XDH,UGT1A1
6_Member	KEGG Pathway	hsa00591	Linoleic acid metabolism	-3.18282	-2.69701	3/29	1544,1571,1576	CYP1A2,CYP2E1,CYP3A4
6_Member	KEGG Pathway	ko00591	Linoleic acid metabolism	-3.18282	-2.69701	3/29	1544,1571,1576	CYP1A2,CYP2E1,CYP3A4
7_Summary	KEGG Pathway	ko05144	Malaria	-10.9367	-9.56263	9/49	3458,3553,3586,3689,6347,6403,7040,7124,7412,1437,4843,5290,5295,5578,596,1594,5595,6714,7421,5294,6774,3630,4049,6198,811,3309	IFNG,IL1B,IL10,ITGB2,CCL2,SELP,TGFB1,TNF,VCAM1,CSF2,NOS2,PIK3CA,PIK3R1,PRKCA,BCL2,CYP27B1,MAPK3,SRC,VDR,PIK3CG,STAT3,INS,LTA,RPS6KB1,CALR,HSPA5
7_Member	KEGG Pathway	ko05144	Malaria	-10.9367	-9.56263	9/49	3458,3553,3586,3689,6347,6403,7040,7124,7412	IFNG,IL1B,IL10,ITGB2,CCL2,SELP,TGFB1,TNF,VCAM1
7_Member	KEGG Pathway	ko05146	Amoebiasis	-10.9137	-9.56263	11/96	1437,3458,3553,3586,3689,4843,5290,5295,5578,7040,7124	CSF2,IFNG,IL1B,IL10,ITGB2,NOS2,PIK3CA,PIK3R1,PRKCA,TGFB1,TNF
7_Member	KEGG Pathway	hsa05144	Malaria	-10.4592	-9.18524	9/55	3458,3553,3586,3689,6347,6403,7040,7124,7412	IFNG,IL1B,IL10,ITGB2,CCL2,SELP,TGFB1,TNF,VCAM1
7_Member	KEGG Pathway	hsa05146	Amoebiasis	-10.3922	-9.152	11/107	1437,3458,3553,3586,3689,4843,5290,5295,5578,7040,7124	CSF2,IFNG,IL1B,IL10,ITGB2,NOS2,PIK3CA,PIK3R1,PRKCA,TGFB1,TNF
7_Member	KEGG Pathway	ko05152	Tuberculosis	-9.10866	-8.01416	12/179	596,1594,3458,3553,3586,3689,4843,5595,6714,7040,7124,7421	BCL2,CYP27B1,IFNG,IL1B,IL10,ITGB2,NOS2,MAPK3,SRC,TGFB1,TNF,VDR
7_Member	KEGG Pathway	hsa05152	Tuberculosis	-8.76054	-7.71645	12/192	596,1594,3458,3553,3586,3689,4843,5595,6714,7040,7124,7421	BCL2,CYP27B1,IFNG,IL1B,IL10,ITGB2,NOS2,MAPK3,SRC,TGFB1,TNF,VDR
7_Member	KEGG Pathway	ko05145	Toxoplasmosis	-7.61305	-6.68791	9/113	596,3458,3586,4843,5294,5595,6774,7040,7124	BCL2,IFNG,IL10,NOS2,PIK3CG,MAPK3,STAT3,TGFB1,TNF
7_Member	KEGG Pathway	hsa05145	Toxoplasmosis	-7.51341	-6.606	9/116	596,3458,3586,4843,5294,5595,6774,7040,7124	BCL2,IFNG,IL10,NOS2,PIK3CG,MAPK3,STAT3,TGFB1,TNF
7_Member	KEGG Pathway	ko05143	African trypanosomiasis	-7.26824	-6.38613	6/35	3458,3553,3586,5578,7124,7412	IFNG,IL1B,IL10,PRKCA,TNF,VCAM1
7_Member	KEGG Pathway	hsa05143	African trypanosomiasis	-6.64888	-5.84868	6/44	3458,3553,3586,5578,7124,7412	IFNG,IL1B,IL10,PRKCA,TNF,VCAM1
7_Member	KEGG Pathway	ko04940	Type I diabetes mellitus	-5.26952	-4.62218	5/43	3458,3553,3630,4049,7124	IFNG,IL1B,INS,LTA,TNF
7_Member	KEGG Pathway	hsa04940	Type I diabetes mellitus	-5.07541	-4.4513	5/47	3458,3553,3630,4049,7124	IFNG,IL1B,INS,LTA,TNF
7_Member	KEGG Pathway	ko04350	TGF-beta signaling pathway	-3.84788	-3.31365	5/84	3458,5595,6198,7040,7124	IFNG,MAPK3,RPS6KB1,TGFB1,TNF
7_Member	KEGG Pathway	hsa04350	TGF-beta signaling pathway	-3.64017	-3.1307	5/93	3458,5595,6198,7040,7124	IFNG,MAPK3,RPS6KB1,TGFB1,TNF
7_Member	KEGG Pathway	ko04612	Antigen processing and presentation	-2.94809	-2.47525	4/77	811,3309,3458,7124	CALR,HSPA5,IFNG,TNF
7_Member	KEGG Pathway	hsa04612	Antigen processing and presentation	-2.84656	-2.37848	4/82	811,3309,3458,7124	CALR,HSPA5,IFNG,TNF
7_Member	KEGG Pathway	ko05332	Graft-versus-host disease	-2.74031	-2.28161	3/41	3458,3553,7124	IFNG,IL1B,TNF
7_Member	KEGG Pathway	hsa05332	Graft-versus-host disease	-2.59614	-2.15411	3/46	3458,3553,7124	IFNG,IL1B,TNF
7_Member	KEGG Pathway	ko05134	Legionellosis	-2.37532	-1.95787	3/55	3553,3689,7124	IL1B,ITGB2,TNF
7_Member	KEGG Pathway	hsa05134	Legionellosis	-2.28965	-1.88466	3/59	3553,3689,7124	IL1B,ITGB2,TNF
8_Summary	KEGG Pathway	ko02010	ABC transporters	-9.74063	-8.56812	8/44	19,1244,6833,8647,9429,9619,10060,10257,358,486,1576,5578,6580,471,3553,7124	ABCA1,ABCC2,ABCC8,ABCB11,ABCG2,ABCG1,ABCC9,ABCC4,AQP1,FXYD2,CYP3A4,PRKCA,SLC22A1,ATIC,IL1B,TNF
8_Member	KEGG Pathway	ko02010	ABC transporters	-9.74063	-8.56812	8/44	19,1244,6833,8647,9429,9619,10060,10257	ABCA1,ABCC2,ABCC8,ABCB11,ABCG2,ABCG1,ABCC9,ABCC4
8_Member	KEGG Pathway	hsa02010	ABC transporters	-9.49811	-8.36885	8/47	19,1244,6833,8647,9429,9619,10060,10257	ABCA1,ABCC2,ABCC8,ABCB11,ABCG2,ABCG1,ABCC9,ABCC4
8_Member	KEGG Pathway	hsa04976	Bile secretion	-9.2072	-8.10596	9/75	358,486,1244,1576,5578,6580,8647,9429,10257	AQP1,FXYD2,ABCC2,CYP3A4,PRKCA,SLC22A1,ABCB11,ABCG2,ABCC4
8_Member	KEGG Pathway	ko04976	Bile secretion	-8.02079	-7.04788	8/71	358,486,1244,1576,6580,8647,9429,10257	AQP1,FXYD2,ABCC2,CYP3A4,SLC22A1,ABCB11,ABCG2,ABCC4
8_Member	KEGG Pathway	hsa01523	Antifolate resistance	-7.60309	-6.6869	6/31	471,1244,3553,7124,9429,10257	ATIC,ABCC2,IL1B,TNF,ABCG2,ABCC4
8_Member	KEGG Pathway	ko01523	Antifolate resistance	-7.60309	-6.6869	6/31	471,1244,3553,7124,9429,10257	ATIC,ABCC2,IL1B,TNF,ABCG2,ABCC4
9_Summary	KEGG Pathway	hsa04913	Ovarian steroidogenesis	-8.99363	-7.91872	8/54	1543,1586,3480,3630,3643,5578,5743,8644	CYP1A1,CYP17A1,IGF1R,INS,INSR,PRKCA,PTGS2,AKR1C3
9_Member	KEGG Pathway	hsa04913	Ovarian steroidogenesis	-8.99363	-7.91872	8/54	1543,1586,3480,3630,3643,5578,5743,8644	CYP1A1,CYP17A1,IGF1R,INS,INSR,PRKCA,PTGS2,AKR1C3
9_Member	KEGG Pathway	ko04913	Ovarian steroidogenesis	-7.75564	-6.82136	7/50	1543,1586,3480,3630,3643,5743,8644	CYP1A1,CYP17A1,IGF1R,INS,INSR,PTGS2,AKR1C3
10_Summary	KEGG Pathway	ko04064	NF-kappa B signaling pathway	-7.01492	-6.17569	8/95	596,3553,4049,5743,7124,7412,8600,8737,6035	BCL2,IL1B,LTA,PTGS2,TNF,VCAM1,TNFSF11,RIPK1,RNASE1
10_Member	KEGG Pathway	ko04064	NF-kappa B signaling pathway	-7.01492	-6.17569	8/95	596,3553,4049,5743,7124,7412,8600,8737	BCL2,IL1B,LTA,PTGS2,TNF,VCAM1,TNFSF11,RIPK1
10_Member	KEGG Pathway	hsa04064	NF-kappa B signaling pathway	-6.6125	-5.82236	8/107	596,3553,4049,5743,7124,7412,8600,8737	BCL2,IL1B,LTA,PTGS2,TNF,VCAM1,TNFSF11,RIPK1
10_Member	KEGG Pathway	hsa05014	Amyotrophic lateral sclerosis	-2.33165	-1.92117	3/57	596,6035,7124	BCL2,RNASE1,TNF
11_Summary	KEGG Pathway	ko03320	PPAR signaling pathway	-6.63409	-5.83853	7/72	34,1376,5465,5467,5468,6319,9370,3992,217	ACADM,CPT2,PPARA,PPARD,PPARG,SCD,ADIPOQ,FADS1,ALDH2
11_Member	KEGG Pathway	ko03320	PPAR signaling pathway	-6.63409	-5.83853	7/72	34,1376,5465,5467,5468,6319,9370	ACADM,CPT2,PPARA,PPARD,PPARG,SCD,ADIPOQ
11_Member	KEGG Pathway	hsa03320	PPAR signaling pathway	-6.1021	-5.37078	7/86	34,1376,5465,5467,5468,6319,9370	ACADM,CPT2,PPARA,PPARD,PPARG,SCD,ADIPOQ
11_Member	KEGG Pathway	hsa01212	Fatty acid metabolism	-3.73286	-3.21284	4/48	34,1376,3992,6319	ACADM,CPT2,FADS1,SCD
11_Member	KEGG Pathway	ko01212	Fatty acid metabolism	-3.73286	-3.21284	4/48	34,1376,3992,6319	ACADM,CPT2,FADS1,SCD
11_Member	KEGG Pathway	ko00071	Fatty acid degradation	-2.65166	-2.20575	3/44	34,217,1376	ACADM,ALDH2,CPT2
11_Member	KEGG Pathway	hsa00071	Fatty acid degradation	-2.56936	-2.12882	3/47	34,217,1376	ACADM,ALDH2,CPT2
12_Summary	KEGG Pathway	ko04921	Oxytocin signaling pathway	-6.502	-5.72696	9/152	60,2353,3725,5294,5578,5595,5743,5997,6714,596,3784,5290,5295,1594,7421,8600,183,486,190,1586,5443,1392,3480,4128,5742,4843,6198,203068,3815,6035,6531,3630,5739	ACTB,FOS,JUN,PIK3CG,PRKCA,MAPK3,PTGS2,RGS2,SRC,BCL2,KCNQ1,PIK3CA,PIK3R1,CYP27B1,VDR,TNFSF11,AGT,FXYD2,NR0B1,CYP17A1,POMC,CRH,IGF1R,MAOA,PTGS1,NOS2,RPS6KB1,TUBB,KIT,RNASE1,SLC6A3,INS,PTGIR
12_Member	KEGG Pathway	ko04921	Oxytocin signaling pathway	-6.502	-5.72696	9/152	60,2353,3725,5294,5578,5595,5743,5997,6714	ACTB,FOS,JUN,PIK3CG,PRKCA,MAPK3,PTGS2,RGS2,SRC
12_Member	KEGG Pathway	hsa04725	Cholinergic synapse	-6.37101	-5.60973	8/115	596,2353,3784,5290,5294,5295,5578,5595	BCL2,FOS,KCNQ1,PIK3CA,PIK3CG,PIK3R1,PRKCA,MAPK3
12_Member	KEGG Pathway	hsa04921	Oxytocin signaling pathway	-6.29079	-5.53871	9/161	60,2353,3725,5294,5578,5595,5743,5997,6714	ACTB,FOS,JUN,PIK3CG,PRKCA,MAPK3,PTGS2,RGS2,SRC
12_Member	KEGG Pathway	hsa04928	parathyroid hormone synthesis, secretion and action	-5.30331	-4.65358	7/113	596,1594,2353,5578,5595,7421,8600	BCL2,CYP27B1,FOS,PRKCA,MAPK3,VDR,TNFSF11
12_Member	KEGG Pathway	hsa04261	Adrenergic signaling in cardiomyocytes	-4.55697	-3.96762	7/147	183,486,596,3784,5294,5578,5595	AGT,FXYD2,BCL2,KCNQ1,PIK3CG,PRKCA,MAPK3
12_Member	KEGG Pathway	hsa04927	cortisol synthesis and secretion	-4.13814	-3.58675	5/73	183,190,1586,5443,5578	AGT,NR0B1,CYP17A1,POMC,PRKCA
12_Member	KEGG Pathway	ko04261	Adrenergic signaling in cardiomyocytes	-3.66119	-3.14823	6/144	486,596,3784,5294,5578,5595	FXYD2,BCL2,KCNQ1,PIK3CG,PRKCA,MAPK3
12_Member	KEGG Pathway	ko04730	Long-term depression	-3.3577	-2.86022	4/60	1392,3480,5578,5595	CRH,IGF1R,PRKCA,MAPK3
12_Member	KEGG Pathway	hsa04730	Long-term depression	-3.30325	-2.80906	4/62	1392,3480,5578,5595	CRH,IGF1R,PRKCA,MAPK3
12_Member	KEGG Pathway	hsa04934	cushing syndrome	-3.26263	-2.77019	6/171	183,1392,1586,5443,5578,5595	AGT,CRH,CYP17A1,POMC,PRKCA,MAPK3
12_Member	KEGG Pathway	hsa04726	Serotonergic synapse	-3.14764	-2.66511	5/119	4128,5578,5595,5742,5743	MAOA,PRKCA,MAPK3,PTGS1,PTGS2
12_Member	KEGG Pathway	hsa04371	Apelin signaling pathway	-2.75187	-2.29162	5/146	4843,5294,5578,5595,6198	NOS2,PIK3CG,PRKCA,MAPK3,RPS6KB1
12_Member	KEGG Pathway	ko04540	Gap junction	-2.7335	-2.27634	4/88	5578,5595,6714,203068	PRKCA,MAPK3,SRC,TUBB
12_Member	KEGG Pathway	hsa04540	Gap junction	-2.69774	-2.24364	4/90	5578,5595,6714,203068	PRKCA,MAPK3,SRC,TUBB
12_Member	KEGG Pathway	ko04912	GnRH signaling pathway	-2.66286	-2.21333	4/92	3725,5578,5595,6714	JUN,PRKCA,MAPK3,SRC
12_Member	KEGG Pathway	hsa04912	GnRH signaling pathway	-2.56316	-2.12409	4/98	3725,5578,5595,6714	JUN,PRKCA,MAPK3,SRC
12_Member	KEGG Pathway	ko04916	Melanogenesis	-2.51588	-2.08122	4/101	3815,5443,5578,5595	KIT,POMC,PRKCA,MAPK3
12_Member	KEGG Pathway	hsa04916	Melanogenesis	-2.45527	-2.0293	4/105	3815,5443,5578,5595	KIT,POMC,PRKCA,MAPK3
12_Member	KEGG Pathway	hsa04530	Tight junction	-2.37094	-1.95489	5/179	60,3725,5578,6035,6714	ACTB,JUN,PRKCA,RNASE1,SRC
12_Member	KEGG Pathway	hsa05034	Alcoholism	-2.31072	-1.90272	5/185	1392,4128,5578,5595,6531	CRH,MAOA,PRKCA,MAPK3,SLC6A3
12_Member	KEGG Pathway	hsa04114	Oocyte meiosis	-2.12847	-1.73294	4/130	3480,3630,5578,5595	IGF1R,INS,PRKCA,MAPK3
12_Member	KEGG Pathway	hsa04270	Vascular smooth muscle contraction	-2.05002	-1.65715	4/137	183,5578,5595,5739	AGT,PRKCA,MAPK3,PTGIR
13_Summary	KEGG Pathway	hsa04520	Adherens junction	-6.28039	-5.53434	7/81	60,3480,3643,5595,5777,6035,6714,25,3689	ACTB,IGF1R,INSR,MAPK3,PTPN6,RNASE1,SRC,ABL1,ITGB2
13_Member	KEGG Pathway	hsa04520	Adherens junction	-6.28039	-5.53434	7/81	60,3480,3643,5595,5777,6035,6714	ACTB,IGF1R,INSR,MAPK3,PTPN6,RNASE1,SRC
13_Member	KEGG Pathway	ko04520	Adherens junction	-5.36297	-4.71084	6/72	60,3480,3643,5595,5777,6714	ACTB,IGF1R,INSR,MAPK3,PTPN6,SRC
13_Member	KEGG Pathway	hsa05131	Shigellosis	-4.28648	-3.71151	5/68	25,60,5595,6035,6714	ABL1,ACTB,MAPK3,RNASE1,SRC
13_Member	KEGG Pathway	hsa05416	Viral myocarditis	-3.1033	-2.62564	4/70	25,60,3689,6035	ABL1,ACTB,ITGB2,RNASE1
14_Summary	KEGG Pathway	ko00230	Purine metabolism	-6.00806	-5.28534	9/174	272,353,471,3251,4860,5137,5471,7498,22978	AMPD3,APRT,ATIC,HPRT1,PNP,PDE1C,PPAT,XDH,NT5C2
14_Member	KEGG Pathway	ko00230	Purine metabolism	-6.00806	-5.28534	9/174	272,353,471,3251,4860,5137,5471,7498,22978	AMPD3,APRT,ATIC,HPRT1,PNP,PDE1C,PPAT,XDH,NT5C2
14_Member	KEGG Pathway	hsa00230	Purine metabolism	-5.84569	-5.13418	9/182	272,353,471,3251,4860,5137,5471,7498,22978	AMPD3,APRT,ATIC,HPRT1,PNP,PDE1C,PPAT,XDH,NT5C2
15_Summary	KEGG Pathway	ko00590	Arachidonic acid metabolism	-5.74696	-5.04206	6/62	1555,1571,5742,5743,8644,10728,60,1376,5468,5578,6198,9377,486,6531	CYP2B6,CYP2E1,PTGS1,PTGS2,AKR1C3,PTGES3,ACTB,CPT2,PPARG,PRKCA,RPS6KB1,COX5A,FXYD2,SLC6A3
15_Member	KEGG Pathway	ko00590	Arachidonic acid metabolism	-5.74696	-5.04206	6/62	1555,1571,5742,5743,8644,10728	CYP2B6,CYP2E1,PTGS1,PTGS2,AKR1C3,PTGES3
15_Member	KEGG Pathway	hsa00590	Arachidonic acid metabolism	-5.70561	-5.00771	6/63	1555,1571,5742,5743,8644,10728	CYP2B6,CYP2E1,PTGS1,PTGS2,AKR1C3,PTGES3
15_Member	KEGG Pathway	hsa04714	thermogenesis	-3.65559	-3.14438	8/272	60,1376,5468,5578,5742,5743,6198,9377	ACTB,CPT2,PPARG,PRKCA,PTGS1,PTGS2,RPS6KB1,COX5A
15_Member	KEGG Pathway	hsa04260	Cardiac muscle contraction	-2.68019	-2.22762	4/91	486,5742,5743,9377	FXYD2,PTGS1,PTGS2,COX5A
15_Member	KEGG Pathway	hsa05012	Parkinson disease	-2.39156	-1.9727	5/177	5578,5742,5743,6531,9377	PRKCA,PTGS1,PTGS2,SLC6A3,COX5A
16_Summary	KEGG Pathway	hsa05010	Alzheimer disease	-5.58016	-4.89285	9/196	348,2597,3553,5595,5742,5743,6868,7124,9377	APOE,GAPDH,IL1B,MAPK3,PTGS1,PTGS2,ADAM17,TNF,COX5A
16_Member	KEGG Pathway	hsa05010	Alzheimer disease	-5.58016	-4.89285	9/196	348,2597,3553,5595,5742,5743,6868,7124,9377	APOE,GAPDH,IL1B,MAPK3,PTGS1,PTGS2,ADAM17,TNF,COX5A
16_Member	KEGG Pathway	ko05010	Alzheimer's disease	-4.13946	-3.58675	7/171	348,2597,3553,5595,6868,7124,9377	APOE,GAPDH,IL1B,MAPK3,ADAM17,TNF,COX5A
17_Summary	KEGG Pathway	ko05031	Amphetamine addiction	-5.50909	-4.82957	6/68	2353,3725,4128,5578,6531,23411,1312,6280	FOS,JUN,MAOA,PRKCA,SLC6A3,SIRT1,COMT,S100A9
17_Member	KEGG Pathway	ko05031	Amphetamine addiction	-5.50909	-4.82957	6/68	2353,3725,4128,5578,6531,23411	FOS,JUN,MAOA,PRKCA,SLC6A3,SIRT1
17_Member	KEGG Pathway	hsa05031	Amphetamine addiction	-5.39865	-4.74166	6/71	2353,3725,4128,5578,6531,23411	FOS,JUN,MAOA,PRKCA,SLC6A3,SIRT1
17_Member	KEGG Pathway	hsa05030	Cocaine addiction	-3.50304	-3.00047	4/55	3725,4128,5578,6531	JUN,MAOA,PRKCA,SLC6A3
17_Member	KEGG Pathway	ko04728	Dopaminergic synapse	-2.97499	-2.49894	5/130	1312,2353,4128,5578,6531	COMT,FOS,MAOA,PRKCA,SLC6A3
17_Member	KEGG Pathway	hsa04728	Dopaminergic synapse	-2.94541	-2.47416	5/132	1312,2353,4128,5578,6531	COMT,FOS,MAOA,PRKCA,SLC6A3
17_Member	KEGG Pathway	hsa00350	Tyrosine metabolism	-2.62356	-2.18005	3/45	1312,4128,6280	COMT,MAOA,S100A9
17_Member	KEGG Pathway	ko05030	Cocaine addiction	-2.51763	-2.08151	3/49	3725,4128,6531	JUN,MAOA,SLC6A3
18_Summary	KEGG Pathway	hsa04961	Endocrine and other factor-regulated calcium reabsorption	-4.94133	-4.32839	5/50	486,624,1594,5578,7421,3630,3767,6833,3784,6035,3309	FXYD2,BDKRB2,CYP27B1,PRKCA,VDR,INS,KCNJ11,ABCC8,KCNQ1,RNASE1,HSPA5
18_Member	KEGG Pathway	hsa04961	Endocrine and other factor-regulated calcium reabsorption	-4.94133	-4.32839	5/50	486,624,1594,5578,7421	FXYD2,BDKRB2,CYP27B1,PRKCA,VDR
18_Member	KEGG Pathway	ko04961	Endocrine and other factor-regulated calcium reabsorption	-3.76866	-3.24506	4/47	486,624,5578,7421	FXYD2,BDKRB2,PRKCA,VDR
18_Member	KEGG Pathway	hsa04911	Insulin secretion	-3.66211	-3.14823	5/92	486,3630,3767,5578,6833	FXYD2,INS,KCNJ11,PRKCA,ABCC8
18_Member	KEGG Pathway	hsa04972	Pancreatic secretion	-2.48524	-2.05639	4/103	486,3784,5578,6035	FXYD2,KCNQ1,PRKCA,RNASE1
18_Member	KEGG Pathway	hsa04978	Mineral absorption	-2.42078	-1.99909	3/53	486,1594,7421	FXYD2,CYP27B1,VDR
18_Member	KEGG Pathway	ko04918	Thyroid hormone synthesis	-2.01776	-1.62623	3/74	486,3309,5578	FXYD2,HSPA5,PRKCA
19_Summary	KEGG Pathway	ko05206	MicroRNAs in cancer	-4.91741	-4.30666	10/299	25,596,1788,3690,5290,5578,5743,6774,8091,23411	ABL1,BCL2,DNMT3A,ITGB3,PIK3CA,PRKCA,PTGS2,STAT3,HMGA2,SIRT1
19_Member	KEGG Pathway	ko05206	MicroRNAs in cancer	-4.91741	-4.30666	10/299	25,596,1788,3690,5290,5578,5743,6774,8091,23411	ABL1,BCL2,DNMT3A,ITGB3,PIK3CA,PRKCA,PTGS2,STAT3,HMGA2,SIRT1
19_Member	KEGG Pathway	hsa05206	MicroRNAs in cancer	-4.81846	-4.21854	10/307	25,596,1788,3690,5290,5578,5743,6774,8091,23411	ABL1,BCL2,DNMT3A,ITGB3,PIK3CA,PRKCA,PTGS2,STAT3,HMGA2,SIRT1
20_Summary	KEGG Pathway	hsa04080	Neuroactive ligand-receptor interaction	-4.87625	-4.27203	11/370	183,624,1392,2147,2908,3952,4988,5443,5731,5739,7442	AGT,BDKRB2,CRH,F2,NR3C1,LEP,OPRM1,POMC,PTGER1,PTGIR,TRPV1
20_Member	KEGG Pathway	hsa04080	Neuroactive ligand-receptor interaction	-4.87625	-4.27203	11/370	183,624,1392,2147,2908,3952,4988,5443,5731,5739,7442	AGT,BDKRB2,CRH,F2,NR3C1,LEP,OPRM1,POMC,PTGER1,PTGIR,TRPV1
20_Member	KEGG Pathway	ko04080	Neuroactive ligand-receptor interaction	-3.60222	-3.09449	8/277	624,2147,2908,3952,4988,5731,5739,7442	BDKRB2,F2,NR3C1,LEP,OPRM1,PTGER1,PTGIR,TRPV1
