# Supplementary material for: LC-MS-based metabolomics reveals the mechanism of anti-gouty arthritis effect of Wuwei Shexiang pill
Source: Front Pharmacol. 2023 Aug 11;14:1213602. doi: 10.3389/fphar.2023.1213602 (PMC10450745; doi:10.3389/fphar.2023.1213602)
Supplement: Supplementary file 2 [file Table3.xlsx]

## Sheet: Sheet1
Marker	Ingredient	CAS
HZ6	Myristic Acid	544-63-8
HZ9	Lauric Acid	143-07-7
HZ13	Capric Acid	334-48-5
HZ17	Teresautalic Acid
MX14	Aplotaxene	10482-53-8
MX25	Campherenol
TBC1	Benzoylaconine	466-24-0
MX27	Gamma-Aminobutyric Acid	56-12-2
SX3	3,5-Dihydroxybenzoic Acid	99-10-5
HZ5	Gallicacid	149-91-7
ZCP8	(-)-isoshyobunone	21698-46-4
SX2	Testosterone	58-22-0
SX10	5-Cis-Cyclopentadecen-1-One
SX26	5-Cis-Cyclotetradecen-1-One
ZCP24	Acoramone	2020-90-8
SX5	17-Beta-Estradiol	50-28-2
MX31	5'-Methoxy Dehydrodiisoeugenol
ZCP2	Borneol	507-70-0
ZCP13	Camphor	76-22-2
ZCP19	Acorenone	21653-33-8
TBC4	Penduline	26137-45-1
ZCP9	1-Allyl-2,4,5-Trimethoxy-Benzene	5353-15-1
ZCP11	Beta-Asarone	5273-86-9
ZCP26	Cis-Methyl Isoeugenol	6380-24-1
ZCP27	Asarone	2883-98-9
MX10	Elemicin	487-11-6
SX13	Estragole	140-67-0
SX16	Alpha-Estradiol	57-91-0
ZCP4	Shyobunone	21698-44-2
ZCP5	Acoragermacrone	50281-45-3
ZCP6	Acoronene	33983-45-8
ZCP12	Acolamone	39012-14-1
ZCP20	Calacone	5957-62-0
ZCP23	Isoacolamone	39012-15-2
MX1	Artemisia Ketone	546-49-6
MX5	(E)-9-Isopropyl-6-Methyl-5,9-Decadiene-2-One	64854-44-0
MX30	Beta-Ionone	79-77-6
SX1	Androst-4-Ene-3,17-Dione	63-05-8
SX23	Muscol	134-62-3
MX16	Citrulline	372-75-8
MX13	Germacra-1(10),4,11(13)-Trien-12-Ol	347377-91-7
MX44	Costol	515-20-8
MX19	Germacra-1(10),4,11(13)-Trien-12-Al	88719-08-8
MX15	Cyclododecanone	830-13-7
SX7	3-Methylcyclotridecan-1-One	61415-11-0
SX14	Cyclotetradecan-1-One	3603-99-4
SX20	Muscone	541-91-3
SX24	Normuscone	502-72-7
ZCP22	Isocantlyine
