# Supplementary material for: LC-MS-based metabolomics reveals the mechanism of anti-gouty arthritis effect of Wuwei Shexiang pill
Source: Front Pharmacol. 2023 Aug 11;14:1213602. doi: 10.3389/fphar.2023.1213602 (PMC10450745; doi:10.3389/fphar.2023.1213602)
Supplement: Supplementary file 5 [file DataSheet1.ZIP]

Archive with 525 entries (521 files):
- 1  TIC diagrams of all samples/
- 1  TIC diagrams of all samples/Negative mode/
- 1  TIC diagrams of all samples/Negative mode/CON1.png
- 1  TIC diagrams of all samples/Negative mode/CON2.png
- 1  TIC diagrams of all samples/Negative mode/CON3.png
- 1  TIC diagrams of all samples/Negative mode/CON4.png
- 1  TIC diagrams of all samples/Negative mode/CON5.png
- 1  TIC diagrams of all samples/Negative mode/CON6.png
- 1  TIC diagrams of all samples/Negative mode/ETO1.png
- 1  TIC diagrams of all samples/Negative mode/ETO2.png
- 1  TIC diagrams of all samples/Negative mode/ETO3.png
- 1  TIC diagrams of all samples/Negative mode/ETO4.png
- 1  TIC diagrams of all samples/Negative mode/ETO5.png
- 1  TIC diagrams of all samples/Negative mode/ETO6.png
- 1  TIC diagrams of all samples/Negative mode/MOD1.png
- 1  TIC diagrams of all samples/Negative mode/MOD2.png
- 1  TIC diagrams of all samples/Negative mode/MOD3.png
- 1  TIC diagrams of all samples/Negative mode/MOD4.png
- 1  TIC diagrams of all samples/Negative mode/MOD5.png
- 1  TIC diagrams of all samples/Negative mode/MOD6.png
- 1  TIC diagrams of all samples/Negative mode/WSP1.png
- 1  TIC diagrams of all samples/Negative mode/WSP2.png
- 1  TIC diagrams of all samples/Negative mode/WSP3.png
- 1  TIC diagrams of all samples/Negative mode/WSP4.png
- 1  TIC diagrams of all samples/Negative mode/WSP5.png
- 1  TIC diagrams of all samples/Negative mode/WSP6.png
- 1  TIC diagrams of all samples/Positive mode/
- 1  TIC diagrams of all samples/Positive mode/CON1.png
- 1  TIC diagrams of all samples/Positive mode/CON2.png
- 1  TIC diagrams of all samples/Positive mode/CON3.png
- 1  TIC diagrams of all samples/Positive mode/CON4.png
- 1  TIC diagrams of all samples/Positive mode/CON5.png
- 1  TIC diagrams of all samples/Positive mode/CON6.png
- 1  TIC diagrams of all samples/Positive mode/ETO1.png
- 1  TIC diagrams of all samples/Positive mode/ETO2.png
- 1  TIC diagrams of all samples/Positive mode/ETO3.png
- 1  TIC diagrams of all samples/Positive mode/ETO4.png
- 1  TIC diagrams of all samples/Positive mode/ETO5.png
- 1  TIC diagrams of all samples/Positive mode/ETO6.png
- 1  TIC diagrams of all samples/Positive mode/MOD1.png
- 1  TIC diagrams of all samples/Positive mode/MOD2.png
- 1  TIC diagrams of all samples/Positive mode/MOD3.png
- 1  TIC diagrams of all samples/Positive mode/MOD4.png
- 1  TIC diagrams of all samples/Positive mode/MOD5.png
- 1  TIC diagrams of all samples/Positive mode/MOD6.png
- 1  TIC diagrams of all samples/Positive mode/WSP1.png
- 1  TIC diagrams of all samples/Positive mode/WSP2.png
- 1  TIC diagrams of all samples/Positive mode/WSP3.png
- 1  TIC diagrams of all samples/Positive mode/WSP4.png
- 1  TIC diagrams of all samples/Positive mode/WSP5.png
- 1  TIC diagrams of all samples/Positive mode/WSP6.png
- 2 result graphs between the MSMS secondary fragments of each metabolite and the MSMS secondary fragments of the standard substance in the database/
- 2 result graphs between the MSMS secondary fragments of each metabolite and the MSMS secondary fragments of the standard substance in the database/(13E)-11a-Hydroxy-9,15-dioxoprost-13-enoic acid.png
- 2 result graphs between the MSMS secondary fragments of each metabolite and the MSMS secondary fragments of the standard substance in the database/(2E)-Decenoyl-ACP.png
- 2 result graphs between the MSMS secondary fragments of each metabolite and the MSMS secondary fragments of the standard substance in the database/(2R,5S)-2,5-Diaminohexanoate.png
- 2 result graphs between the MSMS secondary fragments of each metabolite and the MSMS secondary fragments of the standard substance in the database/(2Z,4S,5R)-2-Amino-4,5,6-trihydroxyhex-2-enoate.png
- 2 result graphs between the MSMS secondary fragments of each metabolite and the MSMS secondary fragments of the standard substance in the database/(4S,5R)-4,5,6-Trihydroxy-2-iminohexanoate.png
- 2 result graphs between the MSMS secondary fragments of each metabolite and the MSMS secondary fragments of the standard substance in the database/(4Z,7Z,10Z,13Z,16Z,19Z)-Docosahexaenoic acid ethyl ester.png
- 2 result graphs between the MSMS secondary fragments of each metabolite and the MSMS secondary fragments of the standard substance in the database/(9Z,12Z,15Z)-Octadecatrienoic acid.png
- 2 result graphs between the MSMS secondary fragments of each metabolite and the MSMS secondary fragments of the standard substance in the database/(R)-3-Hydroxybutyric acid.png
- 2 result graphs between the MSMS secondary fragments of each metabolite and the MSMS secondary fragments of the standard substance in the database/(S)-1-Phenylethanol.png
- 2 result graphs between the MSMS secondary fragments of each metabolite and the MSMS secondary fragments of the standard substance in the database/(S)-2-amino-6-oxohexanoate.png
- 2 result graphs between the MSMS secondary fragments of each metabolite and the MSMS secondary fragments of the standard substance in the database/(S)-2-Methylmalate.png
- 2 result graphs between the MSMS secondary fragments of each metabolite and the MSMS secondary fragments of the standard substance in the database/(S)-2-Propylpiperidine.png
- 2 result graphs between the MSMS secondary fragments of each metabolite and the MSMS secondary fragments of the standard substance in the database/(S)-Methylmalonic acid semialdehyde.png
- 2 result graphs between the MSMS secondary fragments of each metabolite and the MSMS secondary fragments of the standard substance in the database/1,1-Dimethylbiguanide.png
- 2 result graphs between the MSMS secondary fragments of each metabolite and the MSMS secondary fragments of the standard substance in the database/1,3-Dihydro-(2H)-indol-2-one.png
- 2 result graphs between the MSMS secondary fragments of each metabolite and the MSMS secondary fragments of the standard substance in the database/1-Hydroxy-2-naphthoate.png
- 2 result graphs between the MSMS secondary fragments of each metabolite and the MSMS secondary fragments of the standard substance in the database/1-Methylhistidine.png
- 2 result graphs between the MSMS secondary fragments of each metabolite and the MSMS secondary fragments of the standard substance in the database/1-Naphthylamine.png
- 2 result graphs between the MSMS secondary fragments of each metabolite and the MSMS secondary fragments of the standard substance in the database/1-palmitoyl-dihydroxyacetone-phosphate.png
- 2 result graphs between the MSMS secondary fragments of each metabolite and the MSMS secondary fragments of the standard substance in the database/1-palmitoylglycerophosphocholine.png
- 2 result graphs between the MSMS secondary fragments of each metabolite and the MSMS secondary fragments of the standard substance in the database/10E,12Z-Octadecadienoic acid.png
- 2 result graphs between the MSMS secondary fragments of each metabolite and the MSMS secondary fragments of the standard substance in the database/11,14,17-Eicosatrienoic acid.png
- 2 result graphs between the MSMS secondary fragments of each metabolite and the MSMS secondary fragments of the standard substance in the database/11-Dehydrocorticosterone.png
- 2 result graphs between the MSMS secondary fragments of each metabolite and the MSMS secondary fragments of the standard substance in the database/12-Hydroxydodecanoic acid.png
- 2 result graphs between the MSMS secondary fragments of each metabolite and the MSMS secondary fragments of the standard substance in the database/12-Keto-leukotriene B4.png
- 2 result graphs between the MSMS secondary fragments of each metabolite and the MSMS secondary fragments of the standard substance in the database/12-Keto-tetrahydro-leukotriene B4.png
- 2 result graphs between the MSMS secondary fragments of each metabolite and the MSMS secondary fragments of the standard substance in the database/13,14-Dihydro-15-keto-PGE2.png
- 2 result graphs between the MSMS secondary fragments of each metabolite and the MSMS secondary fragments of the standard substance in the database/14alpha-Hydroxy-5beta-cholest-7-ene-3,6-dione.png
- 2 result graphs between the MSMS secondary fragments of each metabolite and the MSMS secondary fragments of the standard substance in the database/15-Deoxy-d-12,14-PGJ2.png
- 2 result graphs between the MSMS secondary fragments of each metabolite and the MSMS secondary fragments of the standard substance in the database/16(R)-HETE.png
- 2 result graphs between the MSMS secondary fragments of each metabolite and the MSMS secondary fragments of the standard substance in the database/16-Hydroxy hexadecanoic acid.png
- 2 result graphs between the MSMS secondary fragments of each metabolite and the MSMS secondary fragments of the standard substance in the database/16-Oxopalmitate.png
- 2 result graphs between the MSMS secondary fragments of each metabolite and the MSMS secondary fragments of the standard substance in the database/1H-Indole-3-carboxaldehyde.png
- 2 result graphs between the MSMS secondary fragments of each metabolite and the MSMS secondary fragments of the standard substance in the database/2'-Deoxyadenosine.png
- 2 result graphs between the MSMS secondary fragments of each metabolite and the MSMS secondary fragments of the standard substance in the database/2,4,6_3,5-Pentahydroxycyclohexanone.png
- 2 result graphs between the MSMS secondary fragments of each metabolite and the MSMS secondary fragments of the standard substance in the database/2,4-Dihydroxypteridine.png
- 2 result graphs between the MSMS secondary fragments of each metabolite and the MSMS secondary fragments of the standard substance in the database/2,4-Dinitrophenol.png
- 2 result graphs between the MSMS secondary fragments of each metabolite and the MSMS secondary fragments of the standard substance in the database/2,5-Dioxopentanoate.png
- 2 result graphs between the MSMS secondary fragments of each metabolite and the MSMS secondary fragments of the standard substance in the database/2-Amino-2-deoxy-D-gluconate.png
- 2 result graphs between the MSMS secondary fragments of each metabolite and the MSMS secondary fragments of the standard substance in the database/2-Aminobenzoic acid.png
- 2 result graphs between the MSMS secondary fragments of each metabolite and the MSMS secondary fragments of the standard substance in the database/2-Dehydropantoate.png
- 2 result graphs between the MSMS secondary fragments of each metabolite and the MSMS secondary fragments of the standard substance in the database/2-Deoxy-5-keto-D-gluconic acid 6-phosphate.png
- 2 result graphs between the MSMS secondary fragments of each metabolite and the MSMS secondary fragments of the standard substance in the database/2-Deoxystreptamine.png
- 2 result graphs between the MSMS secondary fragments of each metabolite and the MSMS secondary fragments of the standard substance in the database/2-Furoate.png
- 2 result graphs between the MSMS secondary fragments of each metabolite and the MSMS secondary fragments of the standard substance in the database/2-Hydroxycinnamic acid.png
- 2 result graphs between the MSMS secondary fragments of each metabolite and the MSMS secondary fragments of the standard substance in the database/2-Keto-glutaramic acid.png
- 2 result graphs between the MSMS secondary fragments of each metabolite and the MSMS secondary fragments of the standard substance in the database/2-Ketobutyric acid.png
- 2 result graphs between the MSMS secondary fragments of each metabolite and the MSMS secondary fragments of the standard substance in the database/2-Ketohexanoic acid.png
- 2 result graphs between the MSMS secondary fragments of each metabolite and the MSMS secondary fragments of the standard substance in the database/2-Methoxyestradiol.png
- 2 result graphs between the MSMS secondary fragments of each metabolite and the MSMS secondary fragments of the standard substance in the database/2-Methyl-3-oxopropanoic acid.png
- 2 result graphs between the MSMS secondary fragments of each metabolite and the MSMS secondary fragments of the standard substance in the database/2-Methylserine.png
- 2 result graphs between the MSMS secondary fragments of each metabolite and the MSMS secondary fragments of the standard substance in the database/2-Oxo-4-methylthiobutanoic acid.png
- 2 result graphs between the MSMS secondary fragments of each metabolite and the MSMS secondary fragments of the standard substance in the database/2-Oxoarginine.png
- 2 result graphs between the MSMS secondary fragments of each metabolite and the MSMS secondary fragments of the standard substance in the database/2-Phenylacetamide.png
- 2 result graphs between the MSMS secondary fragments of each metabolite and the MSMS secondary fragments of the standard substance in the database/25-Hydroxycholesterol.png
- 2 result graphs between the MSMS secondary fragments of each metabolite and the MSMS secondary fragments of the standard substance in the database/26-Hydroxyecdysone.png
- 2 result graphs between the MSMS secondary fragments of each metabolite and the MSMS secondary fragments of the standard substance in the database/3,4-Dihydroxymandelic acid.png
- 2 result graphs between the MSMS secondary fragments of each metabolite and the MSMS secondary fragments of the standard substance in the database/3,4-Dihydroxyphenylglycol.png
- 2 result graphs between the MSMS secondary fragments of each metabolite and the MSMS secondary fragments of the standard substance in the database/3,4-Dihydroxyphenylpropanoate.png
- 2 result graphs between the MSMS secondary fragments of each metabolite and the MSMS secondary fragments of the standard substance in the database/3,4-Methylenedioxyamphetamine.png
- 2 result graphs between the MSMS secondary fragments of each metabolite and the MSMS secondary fragments of the standard substance in the database/3-(2-Hydroxyphenyl)propanoic acid.png
- 2 result graphs between the MSMS secondary fragments of each metabolite and the MSMS secondary fragments of the standard substance in the database/3-(3-Hydroxyphenyl)propanoic acid.png
- 2 result graphs between the MSMS secondary fragments of each metabolite and the MSMS secondary fragments of the standard substance in the database/3-Dehydroecdysone.png
- 2 result graphs between the MSMS secondary fragments of each metabolite and the MSMS secondary fragments of the standard substance in the database/3-Dehydroshikimate.png
- 2 result graphs between the MSMS secondary fragments of each metabolite and the MSMS secondary fragments of the standard substance in the database/3-Epiecdysone.png
- 2 result graphs between the MSMS secondary fragments of each metabolite and the MSMS secondary fragments of the standard substance in the database/3-Hydroxyanthranilic acid.png
- 2 result graphs between the MSMS secondary fragments of each metabolite and the MSMS secondary fragments of the standard substance in the database/3-Hydroxyphenylacetic acid.png
- 2 result graphs between the MSMS secondary fragments of each metabolite and the MSMS secondary fragments of the standard substance in the database/3-Indoleacetonitrile.png
- 2 result graphs between the MSMS secondary fragments of each metabolite and the MSMS secondary fragments of the standard substance in the database/3-Indoleacrylate.png
- 2 result graphs between the MSMS secondary fragments of each metabolite and the MSMS secondary fragments of the standard substance in the database/3-Ketosphingosine.png
- 2 result graphs between the MSMS secondary fragments of each metabolite and the MSMS secondary fragments of the standard substance in the database/3-Methylindole.png
- 2 result graphs between the MSMS secondary fragments of each metabolite and the MSMS secondary fragments of the standard substance in the database/3-Methyloxindole.png
- 2 result graphs between the MSMS secondary fragments of each metabolite and the MSMS secondary fragments of the standard substance in the database/3-Methylthiopropionic acid.png
- 2 result graphs between the MSMS secondary fragments of each metabolite and the MSMS secondary fragments of the standard substance in the database/3a-Hydroxy-5b-pregnane-20-one.png
- 2 result graphs between the MSMS secondary fragments of each metabolite and the MSMS secondary fragments of the standard substance in the database/3alpha,7alpha-Dihydroxy-12-oxo-5beta-cholanate.png
- 2 result graphs between the MSMS secondary fragments of each metabolite and the MSMS secondary fragments of the standard substance in the database/4,5-Dihydroorotic acid.png
- 2 result graphs between the MSMS secondary fragments of each metabolite and the MSMS secondary fragments of the standard substance in the database/4-Chlorobenzoate.png
- 2 result graphs between the MSMS secondary fragments of each metabolite and the MSMS secondary fragments of the standard substance in the database/4-Guanidinobutanal.png
- 2 result graphs between the MSMS secondary fragments of each metabolite and the MSMS secondary fragments of the standard substance in the database/4-Hydroxybenzoic acid.png
- 2 result graphs between the MSMS secondary fragments of each metabolite and the MSMS secondary fragments of the standard substance in the database/4-Hydroxybutanoic acid.png
- 2 result graphs between the MSMS secondary fragments of each metabolite and the MSMS secondary fragments of the standard substance in the database/4-Hydroxycinnamic acid.png
- 2 result graphs between the MSMS secondary fragments of each metabolite and the MSMS secondary fragments of the standard substance in the database/4-Hydroxycinnamoylmethane.png
- 2 result graphs between the MSMS secondary fragments of each metabolite and the MSMS secondary fragments of the standard substance in the database/4-Hydroxyphenylacetaldehyde.png
- 2 result graphs between the MSMS secondary fragments of each metabolite and the MSMS secondary fragments of the standard substance in the database/4-Methylbenzyl alcohol.png
- 2 result graphs between the MSMS secondary fragments of each metabolite and the MSMS secondary fragments of the standard substance in the database/4-Oxoglutaramate.png
- 2 result graphs between the MSMS secondary fragments of each metabolite and the MSMS secondary fragments of the standard substance in the database/4-Pyridoxic acid.png
- 2 result graphs between the MSMS secondary fragments of each metabolite and the MSMS secondary fragments of the standard substance in the database/4-Quinolinecarboxylic acid.png
- 2 result graphs between the MSMS secondary fragments of each metabolite and the MSMS secondary fragments of the standard substance in the database/5'-Methylthioadenosine.png
- 2 result graphs between the MSMS secondary fragments of each metabolite and the MSMS secondary fragments of the standard substance in the database/5,6-Dihydro-5-fluorouracil.png
- 2 result graphs between the MSMS secondary fragments of each metabolite and the MSMS secondary fragments of the standard substance in the database/5,6-Dihydroxyindole.png
- 2 result graphs between the MSMS secondary fragments of each metabolite and the MSMS secondary fragments of the standard substance in the database/5,7-Dihydroxyflavone.png
- 2 result graphs between the MSMS secondary fragments of each metabolite and the MSMS secondary fragments of the standard substance in the database/5-Acetamidovalerate.png
- 2 result graphs between the MSMS secondary fragments of each metabolite and the MSMS secondary fragments of the standard substance in the database/5-Aminopentanal.png
- 2 result graphs between the MSMS secondary fragments of each metabolite and the MSMS secondary fragments of the standard substance in the database/5-Aminopentanoic acid.png
- 2 result graphs between the MSMS secondary fragments of each metabolite and the MSMS secondary fragments of the standard substance in the database/5-Guanidino-3-methyl-2-oxopentanoate.png
- 2 result graphs between the MSMS secondary fragments of each metabolite and the MSMS secondary fragments of the standard substance in the database/5-Hydroxyindoleacetic acid.png
- 2 result graphs between the MSMS secondary fragments of each metabolite and the MSMS secondary fragments of the standard substance in the database/5-Hydroxymethyl-2-furancarboxaldehyde.png
- 2 result graphs between the MSMS secondary fragments of each metabolite and the MSMS secondary fragments of the standard substance in the database/5-Hydroxypyrazinamide.png
- 2 result graphs between the MSMS secondary fragments of each metabolite and the MSMS secondary fragments of the standard substance in the database/5-Methyl-2'-deoxycytidine.png
- 2 result graphs between the MSMS secondary fragments of each metabolite and the MSMS secondary fragments of the standard substance in the database/5-Oxo-1,2-campholide.png
- 2 result graphs between the MSMS secondary fragments of each metabolite and the MSMS secondary fragments of the standard substance in the database/5a-Pregnane-3,20-dione.png
- 2 result graphs between the MSMS secondary fragments of each metabolite and the MSMS secondary fragments of the standard substance in the database/6-Amino-6-deoxyfutalosine.png
- 2 result graphs between the MSMS secondary fragments of each metabolite and the MSMS secondary fragments of the standard substance in the database/6-Hydroxyhexan-6-olide.png
- 2 result graphs between the MSMS secondary fragments of each metabolite and the MSMS secondary fragments of the standard substance in the database/6-Hydroxyhexanoic acid.png
- 2 result graphs between the MSMS secondary fragments of each metabolite and the MSMS secondary fragments of the standard substance in the database/6-Hydroxynicotinic acid.png
- 2 result graphs between the MSMS secondary fragments of each metabolite and the MSMS secondary fragments of the standard substance in the database/6-Keto-prostaglandin F1a.png
- 2 result graphs between the MSMS secondary fragments of each metabolite and the MSMS secondary fragments of the standard substance in the database/6-Methylmercaptopurine.png
- 2 result graphs between the MSMS secondary fragments of each metabolite and the MSMS secondary fragments of the standard substance in the database/6-Phosphogluconic acid.png
- 2 result graphs between the MSMS secondary fragments of each metabolite and the MSMS secondary fragments of the standard substance in the database/7-Isopropyl-1,4-dimethylazulene.png
- 2 result graphs between the MSMS secondary fragments of each metabolite and the MSMS secondary fragments of the standard substance in the database/7-Methylguanine.png
- 2 result graphs between the MSMS secondary fragments of each metabolite and the MSMS secondary fragments of the standard substance in the database/8-Amino-7-oxononanoate.png
- 2 result graphs between the MSMS secondary fragments of each metabolite and the MSMS secondary fragments of the standard substance in the database/9(S)-HPODE.png
- 2 result graphs between the MSMS secondary fragments of each metabolite and the MSMS secondary fragments of the standard substance in the database/9,10-DHOME.png
- 2 result graphs between the MSMS secondary fragments of each metabolite and the MSMS secondary fragments of the standard substance in the database/9,10-Epoxyoctadecenoic acid.png
- 2 result graphs between the MSMS secondary fragments of each metabolite and the MSMS secondary fragments of the standard substance in the database/9-cis-Retinoic acid.png
- 2 result graphs between the MSMS secondary fragments of each metabolite and the MSMS secondary fragments of the standard substance in the database/9-OxoODE.png
- 2 result graphs between the MSMS secondary fragments of each metabolite and the MSMS secondary fragments of the standard substance in the database/[8]-Shogaol.png
- 2 result graphs between the MSMS secondary fragments of each metabolite and the MSMS secondary fragments of the standard substance in the database/Acetaminophen.png
- 2 result graphs between the MSMS secondary fragments of each metabolite and the MSMS secondary fragments of the standard substance in the database/Acetylcholine .png
- 2 result graphs between the MSMS secondary fragments of each metabolite and the MSMS secondary fragments of the standard substance in the database/Acetylcholine chloride.png
- 2 result graphs between the MSMS secondary fragments of each metabolite and the MSMS secondary fragments of the standard substance in the database/Acetylcysteine.png
- 2 result graphs between the MSMS secondary fragments of each metabolite and the MSMS secondary fragments of the standard substance in the database/Acetylphosphate.png
- 2 result graphs between the MSMS secondary fragments of each metabolite and the MSMS secondary fragments of the standard substance in the database/Adenine.png
- 2 result graphs between the MSMS secondary fragments of each metabolite and the MSMS secondary fragments of the standard substance in the database/Adenosine 5'-phosphate disodium.png
- 2 result graphs between the MSMS secondary fragments of each metabolite and the MSMS secondary fragments of the standard substance in the database/Adenosine.png
- 2 result graphs between the MSMS secondary fragments of each metabolite and the MSMS secondary fragments of the standard substance in the database/Adipate semialdehyde.png
- 2 result graphs between the MSMS secondary fragments of each metabolite and the MSMS secondary fragments of the standard substance in the database/Adrenic acid.png
- 2 result graphs between the MSMS secondary fragments of each metabolite and the MSMS secondary fragments of the standard substance in the database/Aflatoxin B1.png
- 2 result graphs between the MSMS secondary fragments of each metabolite and the MSMS secondary fragments of the standard substance in the database/Aflatoxin G2.png
- 2 result graphs between the MSMS secondary fragments of each metabolite and the MSMS secondary fragments of the standard substance in the database/all-trans-Retinoic acid.png
- 2 result graphs between the MSMS secondary fragments of each metabolite and the MSMS secondary fragments of the standard substance in the database/Allantoic acid.png
- 2 result graphs between the MSMS secondary fragments of each metabolite and the MSMS secondary fragments of the standard substance in the database/Allantoin.png
- 2 result graphs between the MSMS secondary fragments of each metabolite and the MSMS secondary fragments of the standard substance in the database/Allocholic acid.png
- 2 result graphs between the MSMS secondary fragments of each metabolite and the MSMS secondary fragments of the standard substance in the database/Alpha-D-Glucose.png
- 2 result graphs between the MSMS secondary fragments of each metabolite and the MSMS secondary fragments of the standard substance in the database/Alpha-dimorphecolic acid.png
- 2 result graphs between the MSMS secondary fragments of each metabolite and the MSMS secondary fragments of the standard substance in the database/Alpha-Tocotrienol.png
- 2 result graphs between the MSMS secondary fragments of each metabolite and the MSMS secondary fragments of the standard substance in the database/Anabasine.png
- 2 result graphs between the MSMS secondary fragments of each metabolite and the MSMS secondary fragments of the standard substance in the database/Anhalamine.png
- 2 result graphs between the MSMS secondary fragments of each metabolite and the MSMS secondary fragments of the standard substance in the database/Apigenin.png
- 2 result graphs between the MSMS secondary fragments of each metabolite and the MSMS secondary fragments of the standard substance in the database/Apiole.png
- 2 result graphs between the MSMS secondary fragments of each metabolite and the MSMS secondary fragments of the standard substance in the database/Arachidic acid.png
- 2 result graphs between the MSMS secondary fragments of each metabolite and the MSMS secondary fragments of the standard substance in the database/Arachidonic acid.png
- 2 result graphs between the MSMS secondary fragments of each metabolite and the MSMS secondary fragments of the standard substance in the database/Asymmetric dimethylarginine.png
- 2 result graphs between the MSMS secondary fragments of each metabolite and the MSMS secondary fragments of the standard substance in the database/Avermectin A1b aglycone.png
- 2 result graphs between the MSMS secondary fragments of each metabolite and the MSMS secondary fragments of the standard substance in the database/Azelaic acid.png
- 2 result graphs between the MSMS secondary fragments of each metabolite and the MSMS secondary fragments of the standard substance in the database/Baicalin.png
- 2 result graphs between the MSMS secondary fragments of each metabolite and the MSMS secondary fragments of the standard substance in the database/Benzaldehyde.png
- 2 result graphs between the MSMS secondary fragments of each metabolite and the MSMS secondary fragments of the standard substance in the database/Benzoate.png
- 2 result graphs between the MSMS secondary fragments of each metabolite and the MSMS secondary fragments of the standard substance in the database/Benzylamine.png
- 2 result graphs between the MSMS secondary fragments of each metabolite and the MSMS secondary fragments of the standard substance in the database/beta-D-Fructose 6-phosphate.png
- 2 result graphs between the MSMS secondary fragments of each metabolite and the MSMS secondary fragments of the standard substance in the database/Beta-D-Glucose.png
- 2 result graphs between the MSMS secondary fragments of each metabolite and the MSMS secondary fragments of the standard substance in the database/Beta-Leucine.png
- 2 result graphs between the MSMS secondary fragments of each metabolite and the MSMS secondary fragments of the standard substance in the database/beta-Thujaplicin.png
- 2 result graphs between the MSMS secondary fragments of each metabolite and the MSMS secondary fragments of the standard substance in the database/Beta-Tyrosine.png
- 2 result graphs between the MSMS secondary fragments of each metabolite and the MSMS secondary fragments of the standard substance in the database/Betaine.png
- 2 result graphs between the MSMS secondary fragments of each metabolite and the MSMS secondary fragments of the standard substance in the database/Bilirubin.png
- 2 result graphs between the MSMS secondary fragments of each metabolite and the MSMS secondary fragments of the standard substance in the database/Biochanin A.png
- 2 result graphs between the MSMS secondary fragments of each metabolite and the MSMS secondary fragments of the standard substance in the database/Cadaverine.png
- 2 result graphs between the MSMS secondary fragments of each metabolite and the MSMS secondary fragments of the standard substance in the database/Capric acid.png
- 2 result graphs between the MSMS secondary fragments of each metabolite and the MSMS secondary fragments of the standard substance in the database/Capsaicin.png
- 2 result graphs between the MSMS secondary fragments of each metabolite and the MSMS secondary fragments of the standard substance in the database/Capsidiol.png
- 2 result graphs between the MSMS secondary fragments of each metabolite and the MSMS secondary fragments of the standard substance in the database/Caryophyllene alpha-oxide.png
- 2 result graphs between the MSMS secondary fragments of each metabolite and the MSMS secondary fragments of the standard substance in the database/Catechol.png
- 2 result graphs between the MSMS secondary fragments of each metabolite and the MSMS secondary fragments of the standard substance in the database/Chenodeoxycholic acid.png
- 2 result graphs between the MSMS secondary fragments of each metabolite and the MSMS secondary fragments of the standard substance in the database/Cholesterol sulfate.png
- 2 result graphs between the MSMS secondary fragments of each metabolite and the MSMS secondary fragments of the standard substance in the database/Choline.png
- 2 result graphs between the MSMS secondary fragments of each metabolite and the MSMS secondary fragments of the standard substance in the database/Ciliatine.png
- 2 result graphs between the MSMS secondary fragments of each metabolite and the MSMS secondary fragments of the standard substance in the database/Cinchonidine.png
- 2 result graphs between the MSMS secondary fragments of each metabolite and the MSMS secondary fragments of the standard substance in the database/cis-4-Hydroxy-D-proline.png
- 2 result graphs between the MSMS secondary fragments of each metabolite and the MSMS secondary fragments of the standard substance in the database/cis-Aconitic acid.png
- 2 result graphs between the MSMS secondary fragments of each metabolite and the MSMS secondary fragments of the standard substance in the database/Citric acid.png
- 2 result graphs between the MSMS secondary fragments of each metabolite and the MSMS secondary fragments of the standard substance in the database/Citrulline.png
- 2 result graphs between the MSMS secondary fragments of each metabolite and the MSMS secondary fragments of the standard substance in the database/CMP.png
- 2 result graphs between the MSMS secondary fragments of each metabolite and the MSMS secondary fragments of the standard substance in the database/Corticosterone.png
- 2 result graphs between the MSMS secondary fragments of each metabolite and the MSMS secondary fragments of the standard substance in the database/Cortisol.png
- 2 result graphs between the MSMS secondary fragments of each metabolite and the MSMS secondary fragments of the standard substance in the database/Creatine.png
- 2 result graphs between the MSMS secondary fragments of each metabolite and the MSMS secondary fragments of the standard substance in the database/Creatinine.png
- 2 result graphs between the MSMS secondary fragments of each metabolite and the MSMS secondary fragments of the standard substance in the database/Cyclohexylamine.png
- 2 result graphs between the MSMS secondary fragments of each metabolite and the MSMS secondary fragments of the standard substance in the database/Cytidine.png
- 2 result graphs between the MSMS secondary fragments of each metabolite and the MSMS secondary fragments of the standard substance in the database/Cytochalasin B.png
- 2 result graphs between the MSMS secondary fragments of each metabolite and the MSMS secondary fragments of the standard substance in the database/Cytosine.png
- 2 result graphs between the MSMS secondary fragments of each metabolite and the MSMS secondary fragments of the standard substance in the database/D-Arabitol.png
- 2 result graphs between the MSMS secondary fragments of each metabolite and the MSMS secondary fragments of the standard substance in the database/D-Erythritol 1-phosphate.png
- 2 result graphs between the MSMS secondary fragments of each metabolite and the MSMS secondary fragments of the standard substance in the database/D-Erythritol 4-phosphate.png
- 2 result graphs between the MSMS secondary fragments of each metabolite and the MSMS secondary fragments of the standard substance in the database/D-Fructose.png
- 2 result graphs between the MSMS secondary fragments of each metabolite and the MSMS secondary fragments of the standard substance in the database/D-Galactose.png
- 2 result graphs between the MSMS secondary fragments of each metabolite and the MSMS secondary fragments of the standard substance in the database/D-Glucopyranoside.png
- 2 result graphs between the MSMS secondary fragments of each metabolite and the MSMS secondary fragments of the standard substance in the database/D-Glucose.png
- 2 result graphs between the MSMS secondary fragments of each metabolite and the MSMS secondary fragments of the standard substance in the database/D-Glucuronic Acid.png
- 2 result graphs between the MSMS secondary fragments of each metabolite and the MSMS secondary fragments of the standard substance in the database/D-Glucurono-6,3-lactone.png
- 2 result graphs between the MSMS secondary fragments of each metabolite and the MSMS secondary fragments of the standard substance in the database/D-Gulono-1,4-lactone.png
- 2 result graphs between the MSMS secondary fragments of each metabolite and the MSMS secondary fragments of the standard substance in the database/D-Lysopine.png
- 2 result graphs between the MSMS secondary fragments of each metabolite and the MSMS secondary fragments of the standard substance in the database/D-Lyxose.png
- 2 result graphs between the MSMS secondary fragments of each metabolite and the MSMS secondary fragments of the standard substance in the database/D-Mannose.png
- 2 result graphs between the MSMS secondary fragments of each metabolite and the MSMS secondary fragments of the standard substance in the database/D-Ornithine hydrochloride.png
- 2 result graphs between the MSMS secondary fragments of each metabolite and the MSMS secondary fragments of the standard substance in the database/D-Ornithine.png
- 2 result graphs between the MSMS secondary fragments of each metabolite and the MSMS secondary fragments of the standard substance in the database/D-Phenylalanine.png
- 2 result graphs between the MSMS secondary fragments of each metabolite and the MSMS secondary fragments of the standard substance in the database/D-Phenyllactic acid.png
- 2 result graphs between the MSMS secondary fragments of each metabolite and the MSMS secondary fragments of the standard substance in the database/D-Ribose.png
- 2 result graphs between the MSMS secondary fragments of each metabolite and the MSMS secondary fragments of the standard substance in the database/D-Xylitol.png
- 2 result graphs between the MSMS secondary fragments of each metabolite and the MSMS secondary fragments of the standard substance in the database/D-Xylose.png
- 2 result graphs between the MSMS secondary fragments of each metabolite and the MSMS secondary fragments of the standard substance in the database/Deethylatrazine.png
- 2 result graphs between the MSMS secondary fragments of each metabolite and the MSMS secondary fragments of the standard substance in the database/Dehydroepiandrosterone.png
- 2 result graphs between the MSMS secondary fragments of each metabolite and the MSMS secondary fragments of the standard substance in the database/Delta-Tocopherol.png
- 2 result graphs between the MSMS secondary fragments of each metabolite and the MSMS secondary fragments of the standard substance in the database/Deoxycytidine.png
- 2 result graphs between the MSMS secondary fragments of each metabolite and the MSMS secondary fragments of the standard substance in the database/Deoxyribose.png
- 2 result graphs between the MSMS secondary fragments of each metabolite and the MSMS secondary fragments of the standard substance in the database/Deoxyuridine-5'-triphosphate.png
- 2 result graphs between the MSMS secondary fragments of each metabolite and the MSMS secondary fragments of the standard substance in the database/Deoxyuridine.png
- 2 result graphs between the MSMS secondary fragments of each metabolite and the MSMS secondary fragments of the standard substance in the database/Dethiobiotin.png
- 2 result graphs between the MSMS secondary fragments of each metabolite and the MSMS secondary fragments of the standard substance in the database/dGMP.png
- 2 result graphs between the MSMS secondary fragments of each metabolite and the MSMS secondary fragments of the standard substance in the database/Diaminopimelic acid.png
- 2 result graphs between the MSMS secondary fragments of each metabolite and the MSMS secondary fragments of the standard substance in the database/Dibutyl phthalate.png
- 2 result graphs between the MSMS secondary fragments of each metabolite and the MSMS secondary fragments of the standard substance in the database/Diethylphosphate.png
- 2 result graphs between the MSMS secondary fragments of each metabolite and the MSMS secondary fragments of the standard substance in the database/Dihydrouracil.png
- 2 result graphs between the MSMS secondary fragments of each metabolite and the MSMS secondary fragments of the standard substance in the database/Dihydroxyacetone phosphate.png
- 2 result graphs between the MSMS secondary fragments of each metabolite and the MSMS secondary fragments of the standard substance in the database/Dimethylglycine.png
- 2 result graphs between the MSMS secondary fragments of each metabolite and the MSMS secondary fragments of the standard substance in the database/Docosahexaenoic acid.png
- 2 result graphs between the MSMS secondary fragments of each metabolite and the MSMS secondary fragments of the standard substance in the database/Docosapentaenoic acid (22n-3).png
- 2 result graphs between the MSMS secondary fragments of each metabolite and the MSMS secondary fragments of the standard substance in the database/Docosatetraenoyl Ethanolamide.png
- 2 result graphs between the MSMS secondary fragments of each metabolite and the MSMS secondary fragments of the standard substance in the database/Dodecanedioic acid.png
- 2 result graphs between the MSMS secondary fragments of each metabolite and the MSMS secondary fragments of the standard substance in the database/Dodecanoic acid.png
- 2 result graphs between the MSMS secondary fragments of each metabolite and the MSMS secondary fragments of the standard substance in the database/Dolichotheline.png
- 2 result graphs between the MSMS secondary fragments of each metabolite and the MSMS secondary fragments of the standard substance in the database/Ecdysone.png
- 2 result graphs between the MSMS secondary fragments of each metabolite and the MSMS secondary fragments of the standard substance in the database/Ectoine.png
- 2 result graphs between the MSMS secondary fragments of each metabolite and the MSMS secondary fragments of the standard substance in the database/EPA (d5).png
- 2 result graphs between the MSMS secondary fragments of each metabolite and the MSMS secondary fragments of the standard substance in the database/Epiandrosterone.png
- 2 result graphs between the MSMS secondary fragments of each metabolite and the MSMS secondary fragments of the standard substance in the database/Epsilon-caprolactam.png
- 2 result graphs between the MSMS secondary fragments of each metabolite and the MSMS secondary fragments of the standard substance in the database/Erucic acid.png
- 2 result graphs between the MSMS secondary fragments of each metabolite and the MSMS secondary fragments of the standard substance in the database/Erythritol.png
- 2 result graphs between the MSMS secondary fragments of each metabolite and the MSMS secondary fragments of the standard substance in the database/Ethylmethylacetic acid.png
- 2 result graphs between the MSMS secondary fragments of each metabolite and the MSMS secondary fragments of the standard substance in the database/Eucalyptol.png
- 2 result graphs between the MSMS secondary fragments of each metabolite and the MSMS secondary fragments of the standard substance in the database/Eugenol.png
- 2 result graphs between the MSMS secondary fragments of each metabolite and the MSMS secondary fragments of the standard substance in the database/Exemestane.png
- 2 result graphs between the MSMS secondary fragments of each metabolite and the MSMS secondary fragments of the standard substance in the database/FAPy-adenine.png
- 2 result graphs between the MSMS secondary fragments of each metabolite and the MSMS secondary fragments of the standard substance in the database/Fisetin.png
- 2 result graphs between the MSMS secondary fragments of each metabolite and the MSMS secondary fragments of the standard substance in the database/Formononetin.png
- 2 result graphs between the MSMS secondary fragments of each metabolite and the MSMS secondary fragments of the standard substance in the database/Fructose 1,6-bisphosphate.png
- 2 result graphs between the MSMS secondary fragments of each metabolite and the MSMS secondary fragments of the standard substance in the database/Gabapentin.png
- 2 result graphs between the MSMS secondary fragments of each metabolite and the MSMS secondary fragments of the standard substance in the database/Galactosylsphingosine.png
- 2 result graphs between the MSMS secondary fragments of each metabolite and the MSMS secondary fragments of the standard substance in the database/gamma-Aminobutyric acid.png
- 2 result graphs between the MSMS secondary fragments of each metabolite and the MSMS secondary fragments of the standard substance in the database/gamma-Glutamyl-beta-aminopropiononitrile.png
- 2 result graphs between the MSMS secondary fragments of each metabolite and the MSMS secondary fragments of the standard substance in the database/gamma-Glutamylalanine.png
- 2 result graphs between the MSMS secondary fragments of each metabolite and the MSMS secondary fragments of the standard substance in the database/gamma-Glutamylcysteine.png
- 2 result graphs between the MSMS secondary fragments of each metabolite and the MSMS secondary fragments of the standard substance in the database/Gamma-Linolenic acid.png
- 2 result graphs between the MSMS secondary fragments of each metabolite and the MSMS secondary fragments of the standard substance in the database/Gemfibrozil.png
- 2 result graphs between the MSMS secondary fragments of each metabolite and the MSMS secondary fragments of the standard substance in the database/Gentisic acid.png
- 2 result graphs between the MSMS secondary fragments of each metabolite and the MSMS secondary fragments of the standard substance in the database/Gluconic acid.png
- 2 result graphs between the MSMS secondary fragments of each metabolite and the MSMS secondary fragments of the standard substance in the database/Glucosamine 6-phosphate.png
[truncated: 225 more entries]
